# Supplementary material for: Genome‐wide association analysis of salinity responsive traits in Medicago truncatula
Source: Plant Cell Environ. 2019 Feb 27;42(5):1513–31. doi: 10.1111/pce.13508 (PMC6850670; doi:10.1111/pce.13508)
Supplement: Supplementary file 1 — Table S1. Information on the 132 accessions that were used in the GWAS. Supplemental Table S2. Correlation coefficients and association p values of all characterized salinity‐stress related traits. Supplemental Table S3. List of 200 SNPs of the lowest p values for each trait. Supplemental Table S4. SNPs reside inside as well as 1000 bp upstream or downstream of the eight genes that were examined by qRT‐PCR. Supplemental Table S5. List of genes (SNPs) that had been identified in earlier GWAS of salinity‐stress related traits in rice (Al‐Tamimi et al., 2016), Arabidopsis (Kobayashi et al., 2016), and rapeseed (Wan et al., 2017). Supplemental Table S6. The list of primers that were used in the qRT‐PCR experiment. Supplemental Figure S1. Example ion chromatography of line HM066 showing the difference in sodium and chloride in the leaf (a) and the root (b). Supplemental Figure S2. Cladogram tree (neighbor‐joining) of the 132 lines that were used in the GWAS. Supplemental Figure S3. Values of the Ln P(d) and Delta K as a function of the number of clusters (K). Supplemental Figure S4. Quantile‐quantile (Q‐Q) plots for all the traits obtained by Mixed Linear Model (MLM) with (a) or without (b) Q value as a co‐variant, and General Linear Model (GLM) (c). Supplemental Figure S5. GO enrichment of genes (1422 Arabidopsis orthologues) in the vicinity of the top 200 SNPs identified through GWAS of 17 traits (Table S3). Supplemental Figure S6. Physical interaction networks of two selected genes in the top 12 genomic regions. Supplemental Figure S7. Salinity stressed M. truncatula A17 plants. [file PCE-42-1513-s001.xlsx]

## Sheet: TableS1
Supplemental Table 1. Information on the 132 accessions that were used in the GWAS.
Hapmap_id	line	population_of_origin	country_of_origin	category	seeds_from
HM001	L000163	SA22322	Syria	CC8	INRA-Montpellier
HM002	L000174	SA28064	Cyprus	CC8	INRA-Montpellier
HM003	L000544	ESP105-L	Spain	CC8	INRA-Montpellier
HM004	L000736	DZA045-6	Algeria	RILParent/CC8	INRA-Montpellier
HM005	L000734	DZA315-16	Algeria	RILParent/CC8	INRA-Montpellier
HM006	L000530	F83005-5	France	RILParent/CC8	INRA-Montpellier
HM007	L000651	Salses71B	France	CC8	INRA-Montpellier
HM008	L000368	DZA012-J	Algeria	CC8	INRA-Montpellier
HM009	L000555	GRC020-B	Greece	CC16	INRA-Montpellier
HM010	L000154	SA24714	Italy	CC16	INRA-Montpellier
HM011	L000543	DZA327-7	Algeria	CC16	INRA-Montpellier
HM012	L000239	SA26063	Morocco	CC16	INRA-Montpellier
HM013	L000648	Salses42B	France	CC16	INRA-Montpellier
HM014	L000542	DZA233-4	Algeria	CC16	INRA-Montpellier
HM016	L000049	SA09707	Tunisia	CC16	INRA-Montpellier
HM019	L000527	Borung		RIL Parent	INRA-Montpellier
HM020	TN1.11	TN1.11		RIL Parent	ENSAT-Toulouse
HM021	TN1.21	TN1.21		RIL Parent	ENSAT-Toulouse
HM024	TN8.3	TN8.3		RIL Parent	ENSAT-Toulouse
HM026	L000450	F11008-C	France	RILParent/CC96	INRA-Montpellier
HM027	L000531	F83005-9	France	RILParent/CC144	INRA-Montpellier
HM028	L000342	DZA241-2	Algeria	RILParent/CC144	INRA-Montpellier
HM031	L000545	ESP158-A	Spain	CC32	INRA-Montpellier
HM038	L000369	PRT180-A	Portugal	CC32	INRA-Montpellier
HM042	L000290	SA09119	Turkey	CC32	INRA-Montpellier
HM043	L000310	SA09944	Tunisia	CC32	INRA-Montpellier
HM044	L000245	SA14161	Jordan	CC32	INRA-Montpellier
HM045	L000144	SA14163	Jordan	CC32	INRA-Montpellier
HM046	L000213	SA27882	Morocco	CC32	INRA-Montpellier
HM047	L000654	DZA014	Algeria	CC64	INRA-Montpellier
HM048	L000475	DZA016-F	Algeria	CC64	INRA-Montpellier
HM051	L000357	DZA202-4	Algeria	CC64	INRA-Montpellier
HM052	L000639	DZA210-3	Algeria	CC64	INRA-Montpellier
HM055	L000675	DZA326	Algeria	CC64	INRA-Montpellier
HM056	L000416	ESP074-A	Spain	CC64	INRA-Montpellier
HM057	L000512	ESP155-D	Spain	CC64	INRA-Montpellier
HM058	L000513	ESP163-E	Spain	CC64	INRA-Montpellier
HM064	L000371	PRT178-D	Portugal	CC64	INRA-Montpellier
HM065	L000370	PRT179-J	Portugal	CC64	INRA-Montpellier
HM066	L000204	SA01489	Israel	CC64	INRA-Montpellier
HM068	L000274	SA03648	Portugal	CC64	INRA-Montpellier
HM070	L000307	SA08625	Morocco	CC64	INRA-Montpellier
HM071	L000297	SA08626	Morocco	CC64	INRA-Montpellier
HM072	L000061	SA09357	Algeria	CC64	INRA-Montpellier
HM073	L000052	SA09710	Tunisia	CC64	INRA-Montpellier
HM074	L000314	SA09866	Algeria	CC64	INRA-Montpellier
HM075	L000130	SA12451	Italy	CC64	INRA-Montpellier
HM076	L000234	SA23859	Tunisia	CC64	INRA-Montpellier
HM080	L000637	DZA061-B3d	Algeria	CC96	INRA-Montpellier
HM081	L000356	DZA202-5	Algeria	CC96	INRA-Montpellier
HM082	L000355	DZA210-2	Algeria	CC96	INRA-Montpellier
HM083	L000354	DZA210-5	Algeria	CC96	INRA-Montpellier
HM085	L000673	DZA319	Algeria	CC96	INRA-Montpellier
HM088	L000497	DZA323-D	Algeria	CC96	INRA-Montpellier
HM091	L000548	ESP171-F	Spain	CC96	INRA-Montpellier
HM092	L000443	ESP174-A	Spain	CC96	INRA-Montpellier
HM093	L000444	ESP173-A	Spain	CC96	INRA-Montpellier
HM098	L000523	PRT176-12	Portugal	CC96	INRA-Montpellier
HM099	L000202	SA02840	Cyprus	CC96	INRA-Montpellier
HM108	L000317	SA09715	Tunisia	CC96	INRA-Montpellier
HM109	L000126	SA11959	Israel	CC96	INRA-Montpellier
HM112	L000178	SA28097	Cyprus	CC96	INRA-Montpellier
HM117	L000401	ESP031-A	Spain	CC144	INRA-Montpellier
HM118	L000410	ESP043-B	Spain	CC144	INRA-Montpellier
HM120	L000482	ESP095-C	Spain	CC144	INRA-Montpellier
HM134	L000267	SA02084	Greece	CC144	INRA-Montpellier
HM145	L000146	SA19964	Turkey	CC144	INRA-Montpellier
HM147	L000161	SA21362	Libya	CC144	INRA-Montpellier
HM148	L000162	SA21590	Libya	CC144	INRA-Montpellier
HM150	L000238	SA22323	Syria	CC144	INRA-Montpellier
HM152	L000166	SA25654	Morocco	CC144	INRA-Montpellier
HM153	L000168	SA25898	Italy	CC144	INRA-Montpellier
HM160	L000340	CRE005-A	Greece, Crete	CC192	INRA-Montpellier
HM161	L000365	DZA033-2	Algeria	CC192	INRA-Montpellier
HM163	L000358	DZA061-11	Algeria	CC192	INRA-Montpellier
HM164	L000350	DZA215-5	Algeria	CC192	INRA-Montpellier
HM165	L000344	DZA231-1	Algeria	CC192	INRA-Montpellier
HM167	L000341	DZA242-A	Algeria	CC192	INRA-Montpellier
HM168	L000400	DZA323-3	Algeria	CC192	INRA-Montpellier
HM169	L000404	ESP039-A	Spain	CC192	INRA-Montpellier
HM172	L000412	ESP048-E	Spain	CC192	INRA-Montpellier
HM173	L000411	ESP048-F	Spain	CC192	INRA-Montpellier
HM188	L000383	GRC040-1	Greece	CC192	INRA-Montpellier
HM191	L000277	SA03653	Portugal	CC192	INRA-Montpellier
HM197	L000246	SA12455	Italy	CC192	INRA-Montpellier
HM198	L000244	SA18543	Tunisia	CC192	INRA-Montpellier
HM202	L000226	SA25941	Italy	CC192	INRA-Montpellier
HM205	L000212	SA28375	Portugal	CC192	INRA-Montpellier
HM207		Caliph		large quantity
HM208		Paraggio		large quantity
HM209		Sephi		large quantity
HM253	Core06	W6_6140	France	M. truncatula	Noble Foundation
HM256	Core09	PI442895	Australia	M. truncatula	Noble Foundation
HM259	Core12	PI577599	Greece	M. truncatula	Noble Foundation
HM260	Core13	PI516934	Morocco	M. truncatula	Noble Foundation
HM262	Core15	PI564941	Morocco	M. truncatula	Noble Foundation
HM266	Core19	W6_6073	Algeria	M. truncatula	Noble Foundation
HM267	Core20	W6_6058	Algeria	M. truncatula	Noble Foundation
HM268	Core21	W6_6059	Algeria	M. truncatula	Noble Foundation
HM269	Core22	W6_6093	Unknown	M. truncatula	Noble Foundation
HM270	Core23	PI493297	Portugal	M. truncatula	Noble Foundation
HM271	Core24	PI384664	Morocco	M. truncatula	Noble Foundation
HM276	Core29	PI577627	Algeria	M. truncatula	Noble Foundation
HM277	Core30	PI577621	Algeria	M. truncatula	Noble Foundation
HM278	Core31	PI577635	France	M. truncatula	Noble Foundation
HM279	Core32	W6_6083	Morocco	M. truncatula	Noble Foundation
HM287	Core34	PI_577607	Lebanon	M. truncatula	Noble Foundation
HM288	Core35	PI_577611	Germany	M. truncatula	Noble Foundation
HM289	Core36	PI_577617	Greece	M. truncatula	Noble Foundation
HM290	Core37	PI_577640	U.S.	M. truncatula	Noble Foundation
HM293	Core40	W6_6023	Italy	M. truncatula	Noble Foundation
HM294	Core41	W6_6054	Algeria	M. truncatula	Noble Foundation
HM295	Core42	W6_6064	Algeria	M. truncatula	GRIN_Noble Foundation
HM296	Core43	W6_6066	Algeria	M. truncatula	Noble Foundation
HM297	Core44	W6_6069	Algeria	M. truncatula	Noble Foundation
HM298	Core45	W6_6071	Algeria	M. truncatula	Noble Foundation
HM299	Core46	W6_6079	Morocco	M. truncatula	Noble Foundation
HM300	Core47	W6_6113	Italy	M. truncatula	Noble Foundation
HM301	Core48	W6_6119	Italy	M. truncatula	Noble Foundation
HM302	Core49	PI_283662	Italy	M. truncatula	Noble Foundation
HM305	Core52	PI_384662	Morocco	M. truncatula	Noble Foundation
HM306	Core53	PI_493295	Poland	M. truncatula	Noble Foundation
HM307	Core54	PI_516927	Morocco	M. truncatula	Noble Foundation
HM308	Core55	PI_516933	Morocco	M. truncatula	Noble Foundation
HM309	Core56	PI_516939	Morocco	M. truncatula	Noble Foundation
HM310	Core57	PI_535651	Tunisia	M. truncatula	Noble Foundation
HM311	Core58	PI_535752	Morocco	M. truncatula	Noble Foundation
HM312	Core59	PI_577609	Sweden	M. truncatula	Noble Foundation
HM313	Core60	W6_6020	Canada	M. truncatula	Noble Foundation
HM314	Core61	W6_4996	Greece	M. truncatula	Noble Foundation
HM315	Core62	W6_5990	France	M. truncatula	Noble Foundation
HM316	Core63	W6_6034	Australia	M. truncatula	Noble Foundation

## Sheet: TableS2
Supplemental Table 2. Correlation coefficients (r, top row) and association p values (bottom row) of all characterized salinity-stress related traits. Those r values that are higher than 0.5 or lower than -0.5, and p values that are lower than 0.05, are highlighted. LF, leaf; RT, root; Chl, chlorophyll; red, reduction%.
	ShootDWred	leafChlRed	LeafSizeRed	ShootWater	LeafProline	RootProline	LFsodium	LFammonium	LFpotassium	LFmagnesium	LFcalcium	leafKNaRatio	LFChloride	LFNitrite	LFmalate	LFNitrate	LFSulphate	LFPhosphate	RTsodium	RTammonium	RTpotassium	RTmagnesium	RTcalcium	rtKNaRatio	RTChloride	RTNitrite	RTmalate	RTNitrate	RTSulphate	RTPhosphate
ToleranceScore	-0.60447	-0.69656	-0.60372	0.74318	-0.59028	0.33014	-0.54577	-0.30103	-0.35291	-0.47616	-0.40724	0.41266	-0.55177	-0.07569	0.12462	-0.24007	-0.42697	0.14123	0.0271	-0.16412	0.02975	0.10846	0.06536	0.02552	0.10276	-0.18961	0.36496	-0.03943	-0.13217	-0.36542
	<.0001	<.0001	<.0001	<.0001	<.0001	0.0002	<.0001	0.002	<.0001	<.0001	<.0001	<.0001	<.0001	0.4214	0.1788	0.0083	<.0001	0.1177	0.7623	0.0697	0.7409	0.2248	0.4653	0.7775	0.2503	0.0342	<.0001	0.6599	0.1385	<.0001
ShootDWred		0.41014	0.59255	-0.59929	0.45207	-0.17547	0.40425	0.1601	0.15735	0.39567	0.38492	-0.32189	0.41918	-0.04516	-0.19534	0.04391	0.36884	-0.10577	-0.14486	0.10303	-0.0584	-0.1739	-0.00664	0.08172	-0.15201	-0.03075	-0.20214	-0.08582	0.03845	0.13312
		<.0001	<.0001	<.0001	<.0001	0.0494	<.0001	0.108	0.0809	<.0001	<.0001	0.0003	<.0001	0.6333	0.0348	0.6354	<.0001	0.2443	0.1056	0.2588	0.5177	0.0515	0.9412	0.3669	0.0893	0.7346	0.025	0.3393	0.669	0.1373
leafChlRed			0.46206	-0.52372	0.40728	-0.32569	0.46061	0.22441	0.2646	0.33183	0.31918	-0.28543	0.44804	0.17991	-0.0289	0.04747	0.33499	-0.12895	-0.02126	0.1323	-0.05137	-0.08458	-0.12442	0.00421	-0.1196	0.07851	-0.3355	0.13352	0.18496	0.25006
			<.0001	<.0001	<.0001	0.0002	<.0001	0.0227	0.0029	0.0002	0.0003	0.0013	<.0001	0.0544	0.7561	0.6067	0.0001	0.1535	0.8125	0.1446	0.5678	0.3444	0.1634	0.9628	0.1805	0.3842	0.0001	0.1345	0.0374	0.0046
LeafSizeRed				-0.66522	0.53454	-0.33108	0.5289	0.29956	0.31652	0.50478	0.45527	-0.34747	0.54475	0.02042	-0.20343	0.1496	0.33653	-0.17916	-0.0978	0.08333	-0.16951	-0.26576	-0.0031	-0.14855	-0.16335	0.14666	-0.308	-0.02266	-0.08835	0.23359
				<.0001	<.0001	0.0001	<.0001	0.0021	0.0003	<.0001	<.0001	<.0001	<.0001	0.8285	0.0271	0.1029	0.0001	0.0465	0.274	0.3595	0.0578	0.0025	0.9724	0.0983	0.0665	0.1027	0.0005	0.8003	0.3233	0.0082
ShootWater					-0.64817	0.32153	-0.59523	-0.32839	-0.35836	-0.5786	-0.51235	0.48234	-0.6135	-0.08701	0.14692	-0.22631	-0.46811	0.28316	0.14468	-0.19431	0.14613	0.20671	0.02898	0.08724	0.20093	-0.17023	0.38836	0.12048	0.02486	-0.37175
					<.0001	0.0002	<.0001	0.0007	<.0001	<.0001	<.0001	<.0001	<.0001	0.3551	0.1124	0.0129	<.0001	0.0014	0.1046	0.0313	0.1025	0.0197	0.7464	0.3333	0.0235	0.0577	<.0001	0.1772	0.7814	<.0001
LeafProline						-0.38346	0.78461	0.34437	0.41366	0.67405	0.55653	-0.63071	0.79178	0.22824	-0.2488	0.27096	0.65789	-0.29135	0.02207	0.29039	-0.00452	-0.09465	0.03255	-0.07028	-0.05744	0.19053	-0.53188	-0.04394	0.16334	0.52339
						<.0001	<.0001	0.0005	<.0001	<.0001	<.0001	<.0001	<.0001	0.0155	0.0076	0.0033	<.0001	0.0012	0.8109	0.0015	0.961	0.3038	0.7241	0.4495	0.5332	0.0388	<.0001	0.6337	0.0747	<.0001
RootProline							-0.47194	-0.30137	-0.25468	-0.23435	-0.20782	0.23194	-0.45937	-0.28963	0.10808	-0.12242	-0.34111	-0.00835	-0.02427	-0.17584	0.03444	0.1182	-0.0273	0.08055	0.06947	-0.33679	0.31773	-0.11466	-0.17994	-0.42098
							<.0001	0.0022	0.0045	0.0091	0.0211	0.0102	<.0001	0.0019	0.2481	0.1866	0.0001	0.9273	0.7874	0.0527	0.703	0.1874	0.7616	0.3738	0.4395	0.0001	0.0003	0.2011	0.0438	<.0001
LFsodium								0.41065	0.45513	0.7527	0.65761	-0.80425	0.98974	0.46903	-0.36017	0.17674	0.58674	-0.2907	0.02211	0.28781	-0.04414	-0.16392	-0.00693	-0.1315	-0.06969	0.20837	-0.58452	0.04224	0.1066	0.52444
								<.0001	<.0001	<.0001	<.0001	<.0001	<.0001	<.0001	<.0001	0.0535	<.0001	0.0011	0.8082	0.0015	0.6293	0.07	0.9394	0.1505	0.4437	0.0218	<.0001	0.6427	0.2406	<.0001
LFammonium									0.20415	0.29784	0.26057	-0.37572	0.39807	0.43143	0.04517	0.07603	0.32929	-0.01604	0.13487	0.24987	0.05926	-0.04828	0.02849	-0.14626	0.10069	0.10898	-0.22066	0.10092	0.02494	0.24332
									0.0386	0.0022	0.0079	<.0001	<.0001	<.0001	0.6621	0.4545	0.0007	0.8729	0.1787	0.0131	0.5581	0.6316	0.7773	0.1486	0.3164	0.2805	0.029	0.3153	0.8045	0.0142
LFpotassium										0.52707	0.50941	-0.06917	0.51651	0.21908	-0.102	0.22951	0.34472	0.06127	0.04628	0.15087	-0.09215	-0.1617	-0.03394	-0.1469	-0.09773	0.07614	-0.25122	0.10281	0.0348	0.22727
										<.0001	<.0001	0.4453	<.0001	0.0187	0.2718	0.0117	<.0001	0.499	0.6113	0.1015	0.3127	0.074	0.7094	0.1079	0.2822	0.4065	0.0056	0.2578	0.7024	0.0115
LFmagnesium											0.9157	-0.6071	0.81394	0.28748	-0.25019	0.21001	0.42828	-0.16724	0.04389	0.21674	-0.23309	-0.21515	0.0014	-0.34387	-0.08834	0.10635	-0.43232	-0.06549	-0.07527	0.32375
											<.0001	<.0001	<.0001	0.0018	0.0063	0.0213	<.0001	0.0634	0.6298	0.0179	0.0098	0.0169	0.9877	0.0001	0.3312	0.2456	<.0001	0.4717	0.408	0.0003
LFcalcium												-0.52553	0.73245	0.29367	-0.15082	0.12738	0.41719	-0.06922	0.06736	0.18347	-0.2187	-0.23405	0.02789	-0.35416	-0.05206	0.07574	-0.35082	-0.07214	-0.05265	0.26141
												<.0001	<.0001	0.0014	0.1031	0.1656	<.0001	0.4449	0.4591	0.0458	0.0155	0.0092	0.7594	<.0001	0.5674	0.409	<.0001	0.4278	0.563	0.0035
leafKNaRatio													-0.78061	-0.35664	0.21533	-0.10715	-0.42503	0.24882	0.01311	-0.24378	0.0507	0.09955	-0.05213	0.111	0.02158	-0.16225	0.52736	0.04998	-0.09001	-0.43784
													<.0001	<.0001	0.0197	0.2461	<.0001	0.0055	0.886	0.0078	0.5808	0.2753	0.5685	0.2274	0.8135	0.0767	<.0001	0.5846	0.3242	<.0001
LFChloride														0.4494	-0.36553	0.18162	0.58004	-0.29009	0.02936	0.28752	-0.08539	-0.19538	0.00681	-0.18368	-0.07619	0.20038	-0.58386	0.02175	0.08314	0.51572
														<.0001	<.0001	0.0471	<.0001	0.0011	0.7472	0.0015	0.3497	0.0303	0.9405	0.0437	0.4022	0.0275	<.0001	0.8113	0.3606	<.0001
LFNitrite															-0.13121	-0.07235	0.18082	0.10996	0.06632	0.22973	0.09206	-0.08483	0.09308	-0.03573	0.09597	0.18136	-0.37093	0.18787	0.05919	0.35153
															0.1718	0.4463	0.0531	0.2421	0.4852	0.0158	0.3343	0.3717	0.3268	0.7084	0.3119	0.0568	<.0001	0.0463	0.5334	0.0001
LFmalate																0.1633	-0.11523	0.32561	0.11329	0.00062	0.12311	0.13063	-0.0992	-0.01922	0.16705	0.10167	0.28771	0.09877	0.06743	-0.12061
																0.0839	0.214	0.0003	0.2259	0.9949	0.1899	0.1622	0.2894	0.8391	0.0731	0.2818	0.002	0.2915	0.472	0.1972
LFNitrate																	0.19554	0.10441	0.00111	-0.02153	0.04442	0.13367	-0.03207	0.06956	0.03039	0.20295	-0.0689	0.08062	-0.11933	0.22249
																	0.0323	0.2585	0.9905	0.8201	0.6344	0.149	0.7303	0.4581	0.7439	0.0289	0.4644	0.3855	0.1981	0.0155
LFSulphate																		-0.05323	-0.05036	0.13865	0.02989	-0.02381	0.01996	0.09238	-0.08966	0.12813	-0.2747	-0.15706	0.31272	0.27657
																		0.5571	0.5801	0.1326	0.7438	0.7937	0.8265	0.3136	0.324	0.1613	0.0024	0.0828	0.0004	0.002
LFPhosphate																			0.1281	-0.04124	0.09111	0.08519	-0.0203	0.03187	0.18032	0.03909	0.24465	0.15349	0.07772	-0.1689
																			0.1597	0.6561	0.3203	0.3508	0.8243	0.7296	0.0469	0.6717	0.0071	0.0914	0.3948	0.0629
RTsodium																				0.45134	0.57894	0.40605	0.13186	-0.34473	0.89123	0.46776	0.01325	0.47963	0.42894	0.30304
																				<.0001	<.0001	<.0001	0.1395	<.0001	<.0001	<.0001	0.8839	<.0001	<.0001	0.0005
RTammonium																					0.3926	0.27053	0.5352	-0.02588	0.44027	0.24332	-0.20581	0.25948	0.38125	0.42138
																					<.0001	0.0025	<.0001	0.7781	<.0001	0.0072	0.0235	0.0038	<.0001	<.0001
RTpotassium																						0.53751	0.29227	0.50593	0.7175	0.2929	0.18179	0.5394	0.52243	0.41415
																						<.0001	0.0009	<.0001	<.0001	0.001	0.0433	<.0001	<.0001	<.0001
RTmagnesium																							0.3106	0.23907	0.44223	0.15793	0.2869	0.28578	0.26641	0.06425
																							0.0004	0.0073	<.0001	0.0786	0.0012	0.0011	0.0025	0.473
RTcalcium																								0.1679	0.27762	-0.05617	0.05958	0.19994	0.16963	0.16817
																								0.0613	0.0016	0.5338	0.511	0.0242	0.0566	0.0588
rtKNaRatio																									-0.1105	-0.15483	0.23962	0.12162	0.19061	0.04463
																									0.2199	0.0873	0.0076	0.1767	0.0332	0.6211
RTChloride																										0.40765	0.06457	0.46772	0.38705	0.33299
																										<.0001	0.4761	<.0001	<.0001	0.0001
RTNitrite																											-0.24712	0.25919	0.27173	0.41487
																											0.0061	0.0035	0.0022	<.0001
RTmalate																												0.05476	-0.12769	-0.43813
																												0.5458	0.1576	<.0001
RTNitrate																													0.24658	0.34129
																													0.0052	<.0001
RTSulphate																														0.26356
																														0.0028

## Sheet: TableS3
Supplemental Table 3. List of 200 SNPs of the lowest p values for each trait. SNPs that were identified in more than one trait were highlighted in red background. The top 12 genomic regions that harbor multiple SNPs from at least four traits are highlighted in yellow background. Other less significant genomic regions are in green background.
Marker	Trait	Rank	p	MarkerR2	Genetic Var	Residual Var	-2Ln Likelihood	Distance to gene (bp)	Nearestgene	Start	End	Strand	Annotation	Arabidopsis ortholog	Microarray probeset
1:276091	LeafChlReduction%	13	1.8699e-06	0.18416	0.00378	0.00283	-223.44	0	Medtr1g007320	273357	280352	+	haloacid dehalogenase-like hydrolase	AT2G25870.1	Mtr.11513.1.S1_at
1:277646	LeafChlReduction%	162	6.1302e-05	0.134	0.00247	0.00497	-217.48	0	Medtr1g007320	273357	280352	+	haloacid dehalogenase-like hydrolase	AT2G25870.1	Mtr.11513.1.S1_at
1:505045	root_K/NaRatio	69	2.7697e-05	0.15444	0.02216	2.2157e-07	-71.219	1547	Medtr1g007700	498003	503498	+	histone-lysine N-methyltransferase ATXR6, putative	AT5G24330.1	Mtr.17578.1.S1_at
1:611104	leaf_Ca	113	2.4878e-05	0.15082	0.70849	4.98606	505.658	2076	Medtr1g007880	606935	609028	-	ABIL1-like protein	AT5G24310.1	Mtr.21024.1.S1_at
1:669246	LeafChlReduction%	17	2.4682e-06	0.17478	0.00010742	0.00833	-220.08	0	Medtr1g008000	668789	669722	+	F-box associated protein	AT1G13200.1	Mtr.21511.1.S1_at
1:1182721	shootDWreduction%	151	9.8702e-06	0.18672	0.0051	0.01571	-103.32	4032	Medtr1g009110	1177550	1178689	+	F-box protein interaction domain protein	AT4G22390.1	none
1:1657795	leaf_K	156	3.6178e-05	0.14243	0.75317	6.78518	545.04	452	Medtr1g009970	1655448	1657343	+	hypothetical protein	no match	none
1:1709794	leaf_K	171	3.9119e-05	0.14253	0.00613	7.85569	539.029	0	Medtr1g010040	1703938	1713526	+	ubiquitin carboxyl-terminal hydrolase	AT3G49600.1	Mtr.27894.1.S1_at
1:1727014	leaf_K	124	2.7176e-05	0.16439	5.44533	0.3626	569.253	0	Medtr1g010070	1724639	1728515	+	16S rRNA (cytosine(1402)-N(4))-methyltransferase	AT5G10910.1	Mtr.33462.1.S1_at
1:1732255	leaf_K	65	1.4151e-05	0.16219	4.66294	1.25069	520.095	0	Medtr1g010080	1729190	1733113	+	DUF1997 family protein	AT4G31115.1	Mtr.41903.1.S1_at
1:2473417	leaf_K	197	4.5043e-05	0.13865	7.7693e-05	7.76925	543.58	1288	Medtr1g012440	2468189	2472129	-	IDS4-like protein	AT2G26660.1	Mtr.19304.1.S1_at
1:2885300	LeafChlReduction%	85	2.7211e-05	0.13851	8.3975e-08	0.0084	-218.43	3269	Medtr1g013160	2888569	2889253	+	two-component response regulator ARR12-like protein	AT2G20910	none
1:2980435	leaf_Ca	63	1.3474e-05	0.19044	4.69234	4.6923e-05	494.652	2823	Medtr1g014420	2983258	2986358	+	armadillo/beta-catenin-like repeat protein	AT4G31890.2	Mtr.38225.1.S1_at
1:3256315	shootDWreduction%	113	6.972e-06	0.18224	0.00349	0.01979	-101.59	1714	Medtr1g013760	3258029	3259870	-	WRKY family transcription factor	AT1G80840.1	Mtr.32745.1.S1_at
1:3300825	leaf_K	113	2.5933e-05	0.14027	0.01635	7.93015	575.663	0	Medtr1g013680	3299843	3302326	-	GTP-binding elongation factor Tu family protein	AT5G60390.3	none
1:3417835	leaf_Ca	99	2.0953e-05	0.18069	4.27221	4.2722e-05	494.364	2015	Medtr1g013450	3419850	3420903	-	zinc finger constans-like protein	AT5G24930.1	Mtr.8824.1.S1_at
1:3692137	leaf_K	29	5.8272e-06	0.17534	7.0055e-05	7.0055	507.166	4990	Medtr1g015050	3683350	3687147	+	adenine nucleotide alpha hydrolase-like domain kinase	AT5G26150.1	none
1:3822075	shootDWreduction%	40	1.4969e-06	0.20803	2.4404e-07	0.0244	-99.632	1806	Medtr1g015390	3810303	3820269	-	peroxisome biogenesis factor 10	AT2G26350.1	none
1:3880603	shootDWreduction%	155	1.004e-05	0.17176	0.00392	0.01956	-103.79	0	Medtr1g015480	3877991	3883579	+	F-box-like protein	AT4G33210.1	Mtr.46578.1.S1_at
1:4052454	root_K/NaRatio	89	3.6232e-05	0.17245	0.02065	0.00025872	-82.644	9651	Medtr1g015780	4041900	4042803	-	hypothetical protein	AT2G26890.1	Mtr.46412.1.S1_at
1:4089312	root_K	17	3.4004e-06	0.17088	0.00078832	78.8324	786.373	0	Medtr1g015860	4089186	4092561	-	cytochrome P450 family protein	AT2G26170.1	Mtr.46408.1.S1_at
1:4415631	LeafSizeReduction%	93	4.0015e-06	0.1705	0.00154	0.00465	-241.11	624	Medtr1g016510	4416255	4421553	-	pollen-specific SF21-like protein	AT5G11790.1	Mtr.28079.1.S1_at
1:4619374	root_K	70	1.1271e-05	0.15719	21.0974	49.1559	814.717	0	Medtr1g017020	4618914	4624370	+	endo-1,4-beta-xylanase A-like protein	AT1G58370.1	Mtr.10873.1.S1_at
1:4844631	root_K/NaRatio	77	3.1614e-05	0.1509	0.0216	2.1602e-07	-76.546	0	Medtr1g017400	4844540	4848969	-	AP2-like ethylene-responsive transcription factor	AT4G37750.1	Mtr.32385.1.S1_at
1:5651726	leaf_K	125	2.7201e-05	0.17542	1.83396	4.43087	522.779	0	Medtr1g019030	5651148	5651736	+	serine palmitoyltransferase long chain base subunit, putative	AT4G36480.2	Mtr.17659.1.S1_at
1:5785452	leaf_Ca	85	1.8153e-05	0.15067	2.57268	2.63579	526.919	3252	Medtr1g019280	5777571	5782200	-	carboxy-terminal region remorin	AT1G45207.2	Mtr.43626.1.S1_at
1:5785452	leaf_K	71	1.6552e-05	0.15199	3.04707	3.16559	546.742	3252	Medtr1g019280	5777571	5782200	-	carboxy-terminal region remorin	AT1G45207.2	Mtr.43626.1.S1_at
1:5928625	leaf_Ca	171	3.7638e-05	0.16351	1.32573	3.89606	523.271	3943	Medtr1g019550	5918200	5924682	-	disease resistance protein (TIR-NBS-LRR class), putative	AT5G17680.1	Mtr.3017.1.S1_at
1:6183013	root_Ca	96	4.1493e-05	0.16898	0.05496	0.32475	211.449	83	Medtr1g020950	6182637	6182930	+	transmembrane protein, putative	AT5G05950.1	none
1:6250327	root_K	113	1.9401e-05	0.17552	25.4416	42.8899	805.807	0	Medtr1g021080	6250091	6256004	+	organellar single-stranded DNA-binding protein	AT1G47720.1	Mtr.34617.1.S1_at
1:6266622	root_K/NaRatio	95	3.8469e-05	0.17287	0.02066	2.066e-07	-81.533	1238	Medtr1g021100	6261121	6265384	+	disease resistance protein (CC-NBS-LRR class) family protein	AT4G33300.2	Mtr.44548.1.S1_at
1:6390816	toleranceScore	110	3.0823e-06	0.17051	2.6956e-06	0.26956	177.122	0	Medtr1g021380	6390073	6392547	+	plant-specific B3-DNA-binding domain protein	AT4G33280.1	none
1:6394076	root_Cl	4	5.7888e-07	0.18653	119.36	94.2889	1014.83	155	Medtr1g021390	6393395	6393921	-	hypothetical protein	AT3G57940.2	none
1:6394076	root_Na	134	2.9777e-05	0.13389	21.1655	57.9583	885.255	155	Medtr1g021390	6393395	6393921	-	hypothetical protein	AT3G57940.2	none
1:6394936	toleranceScore	173	5.4396e-06	0.1596	2.7227e-06	0.27227	181.356	1015	Medtr1g021390	6393395	6393921	-	hypothetical protein	AT3G57940.2	none
1:6655259	root_Cl	120	2.3855e-05	0.14794	5.75779	258.278	943.545	3065	Medtr1g021895	6658324	6660432	-	zinc finger, C3HC4 type (RING finger) protein	AT1G19310.1	Mtr.11316.1.S1_at
1:6655259	root_Na	67	1.3281e-05	0.15622	24.1345	53.5633	818.492	3065	Medtr1g021895	6658324	6660432	-	zinc finger, C3HC4 type (RING finger) protein	AT1G19310.1	Mtr.11316.1.S1_at
1:6720234	leaf_Ca	143	3.2209e-05	0.15907	0.36944	5.54392	553.5	0	Medtr1g021970	6719261	6722115	-	histone deacetylase complex subunit SAP30 Sin3-binding protein	AT1G19330.3	none
1:6888770	leaf_K	16	3.6492e-06	0.16775	7.5864e-05	7.58643	564.253	1163	Medtr1g022150	6884866	6887607	-	like-COV protein	AT2G18460.1	none
1:7818736	LeafChlReduction%	66	2.0799e-05	0.15246	0.00513	0.00209	-207.87	2864	Medtr1g024085	7821600	7822895	+	SAUR-like auxin-responsive family protein	AT1G19840	none
1:7944570	rootProline	135	3.5073e-05	0.15203	2.2951e-05	2.29514	425.568	1874	Medtr1g024920	7935263	7942696	-	tRNA (guanine-N(1))-methyltransferase, putative	AT2G45730.1	Mtr.12671.1.S1_at
1:7955889	root_Ca	19	4.6381e-06	0.20148	0.22434	0.08042	204.973	1994	Medtr1g024980	7957883	7961646	+	C2H2-like zinc finger protein	AT1G75710.1	Mtr.12786.1.S1_at
1:7985891	shootDWreduction%	102	6.077e-06	0.17999	0.00548	0.01786	-99.796	1450	Medtr1g025050	7987341	7987562	-	GRF zinc finger protein	AT5G33393.1	none
1:8341500	shootDWreduction%	1	3.5126e-08	0.266	0.00412	0.01787	-99.582	0	Medtr1g025920	8339214	8346097	-	LA-related protein 6 LA RNA-binding domain protein	AT4G35890	none
1:8413325	leaf_Ca	77	1.6402e-05	0.1531	1.564	3.43689	511.343	0	Medtr1g026078	8410910	8413910	-	complex 1 protein, LYR family protein	AT1G76060.1	Mtr.9447.1.S1_s_at
1:8650171	Stwater%	129	4.3792e-05	0.16788	0.00281	2.813e-08	-300.56	5449	Medtr1g026540	8655620	8658952	+	3-beta-hydroxy-delta5-steroid dehydrogenase	AT2G33630.1	Mtr.9150.1.S1_at
1:8840893	leafProline	198	3.006e-06	0.18629	5.35284	69.6066	755.57	0	Medtr1g026910	8839537	8844393	-	sulfite exporter TauE/SafE family protein	AT2G21580	none
1:9036064	Stwater%	20	5.1131e-06	0.1964	0.00155	0.00161	-305.92	1303	Medtr1g027310	9037367	9048661	+	leucoanthocyanidin dioxygenase-like protein	AT2G36690.1	Mtr.1342.1.S1_at
1:9072192	rootProline	147	3.7969e-05	0.15236	2.3323e-05	2.33231	424.751	0	Medtr1g027380	9071904	9072893	+	wall-associated receptor kinase galacturonan-binding protein	AT5G38260.1	none
1:9072200	rootProline	127	3.2838e-05	0.15532	2.3323e-05	2.33227	420.06	0	Medtr1g027380	9071904	9072893	+	wall-associated receptor kinase galacturonan-binding protein	AT5G38260.1	none
1:9072208	rootProline	154	4.0785e-05	0.15168	2.3373e-05	2.33727	424.995	0	Medtr1g027380	9071904	9072893	+	wall-associated receptor kinase galacturonan-binding protein	AT5G38260.1	none
1:9072218	rootProline	30	8.967e-06	0.17358	2.2924e-05	2.29235	418.092	0	Medtr1g027380	9071904	9072893	+	wall-associated receptor kinase galacturonan-binding protein	AT5G38260.1	none
1:9087469	Stwater%	30	8.7157e-06	0.16031	3.7874e-08	0.00379	-308.41	0	Medtr1g027420	9085596	9087559	-	receptor-like kinase	AT5G07800.1	none
1:9143482	shootDWreduction%	51	2.6001e-06	0.18722	0.00439	0.01743	-96.385	0	Medtr1g027540	9142061	9143565	+	stress-induced receptor-like kinase	AT1G66920.2	none
1:9385940	shootDWreduction%	31	1.0094e-06	0.1928	0.00355	0.01763	-106.59	0	Medtr1g027990	9383872	9386910	-	stress-induced receptor-like kinase	AT5G38260.1	Mtr.30005.1.S1_at
1:9386679	LeafChlReduction%	103	3.7816e-05	0.15281	8.6088e-08	0.00861	-226.22	0	Medtr1g027990	9383872	9386910	-	stress-induced receptor-like kinase	AT5G38260.1	Mtr.30005.1.S1_at
1:9505053	rootProline	192	4.9074e-05	0.14487	0.81186	1.39132	395.774	0	Medtr1g028300	9502076	9505086	+	protein phosphatase 2C-like protein	AT2G29380	none
1:9859235	LeafChlReduction%	89	3.0311e-05	0.16155	8.1374e-08	0.00814	-217.07	3044	Medtr1g028920	9855883	9856191	-	VQ motif protein	AT3G18690.1	Mtr.31277.1.S1_at
1:10216227	shootDWreduction%	26	7.538e-07	0.20454	0.00832	0.01274	-108.19	1731	Medtr1g029650	10217958	10220427	+	F-box protein interaction domain protein	AT1G12855	none
1:10304911	toleranceScore	116	3.3595e-06	0.17158	0.0051	0.24299	165.233	2100	Medtr1g029750	10297813	10302811	-	transmembrane amino acid transporter family protein	AT5G09220.1	Mtr.7077.1.S1_at
1:10388710	shootDWreduction%	199	1.268e-05	0.18149	0.01032	0.0098	-101.09	707	Medtr1g029880	10389417	10389626	-	hypothetical protein	no match	none
1:10531884	shootDWreduction%	173	1.1168e-05	0.17146	0.00614	0.0168	-100.39	596	Medtr1g030300	10522947	10531288	-	small glutamine-rich TPR containing protein, putative	AT4G08320.1	Mtr.9659.1.S1_at
1:10692165	leaf_K	101	2.3976e-05	0.14982	7.1952e-05	7.19518	525.437	1246	Medtr1g030680	10687410	10690919	+	hypothetical protein	AT2G47000.1	none
1:10741716	root_Na	198	4.2697e-05	0.13721	20.7469	56.7452	824.766	0	Medtr1g030750	10739219	10745176	-	quinolinate phosphoribosyltransferase, putative	AT2G01350	none
1:10831869	root_K/NaRatio	125	5.0805e-05	0.16855	0.02109	2.1095e-07	-79.935	2407	Medtr1g030890	10834276	10839511	-	auxin efflux carrier family transporter	AT1G70940.1	Mtr.45439.1.S1_at
1:11195124	root_K/NaRatio	58	2.2554e-05	0.16776	0.02043	0.00035628	-89.811	928	Medtr1g031850	11193825	11194196	-	hypothetical protein	AT4G43780	none
1:11374309	shootDWreduction%	181	1.1586e-05	0.18017	0.00815	0.01236	-103.64	0	Medtr1g032120	11372618	11376568	-	tRNA guanosine-2'-O-methyltransferase TRM13-like protein	AT4G01880.1	Mtr.42012.1.S1_at
1:11622464	leaf_K/NaRatio	17	4.4974e-11	0.32336	1.1436e-07	0.01144	-180.27	0	Medtr1g032600	11621022	11623661	+	transcription factor	AT3G19860.1	Mtr.39288.1.S1_at
1:11634937	leaf_K/NaRatio	83	2.9246e-09	0.26716	1.3804e-07	0.0138	-162.27	0	Medtr1g032630	11634851	11640459	+	RNA-directed RNA polymerase	AT1G14790.1	Mtr.12126.1.S1_at
1:11636175	leaf_K/NaRatio	169	2.35e-08	0.23361	1.4101e-07	0.0141	-165.56	0	Medtr1g032630	11634851	11640459	+	RNA-directed RNA polymerase	AT1G14790.1	Mtr.12126.1.S1_at
1:11638335	leaf_K/NaRatio	171	2.3645e-08	0.2315	1.4046e-07	0.01405	-168.45	0	Medtr1g032630	11634851	11640459	+	RNA-directed RNA polymerase	AT1G14790.1	Mtr.12126.1.S1_at
1:11640171	leaf_K/NaRatio	166	2.1552e-08	0.23256	1.4009e-07	0.01401	-168.76	0	Medtr1g032630	11634851	11640459	+	RNA-directed RNA polymerase	AT1G14790.1	Mtr.12126.1.S1_at
1:11643775	leaf_K/NaRatio	126	8.1098e-09	0.27213	1.4489e-07	0.01449	-145.23	3316	Medtr1g032630	11634851	11640459	+	RNA-directed RNA polymerase	AT1G14790.1	Mtr.12126.1.S1_at
1:11644948	leaf_K/NaRatio	114	6.2595e-09	0.26612	1.4188e-07	0.01419	-153.5	4489	Medtr1g032630	11634851	11640459	+	RNA-directed RNA polymerase	AT1G14790.1	Mtr.12126.1.S1_at
1:11676773	leaf_K/NaRatio	30	3.2017e-10	0.34226	1.1575e-07	0.01158	-168.58	0	Medtr1g032710	11674944	11677169	-	RNA-dependent RNA polymerase family protein	AT1G14790.1	Mtr.36081.1.S1_at
1:11742431	root_Ca	10	1.7604e-06	0.21221	3.64e-06	0.364	203.834	388	Medtr1g032810	11742819	11743358	-	transmembrane protein, putative	no match	none
1:11807509	leaf_Ca	131	2.9676e-05	0.14082	5.9645e-05	5.96449	517.856	2339	Medtr1g032950	11799270	11805170	-	cytochrome P450 family 88 protein	AT1G05160.1	none
1:11844129	root_K	195	3.3568e-05	0.13741	0.00076622	76.6216	789.445	3853	Medtr1g033010	11847982	11851130	+	receptor-like kinase	AT1G66150.1	none
1:11844139	root_K	174	3.0267e-05	0.13848	0.00076608	76.6082	789.426	3843	Medtr1g033010	11847982	11851130	+	receptor-like kinase	AT1G66150.1	none
1:12066034	shootDWreduction%	9	3.7144e-07	0.2411	0.00402	0.01832	-94.41	9035	Medtr1g033450	12054590	12056999	-	PPR containing plant-like protein	AT5G39710.1	none
1:12111094	toleranceScore	154	4.7401e-06	0.17114	2.6968e-06	0.26968	168.01	0	Medtr1g033550	12110834	12114933	-	nuclear ribonuclease Z	AT1G74700	none
1:12324650	leaf_K/NaRatio	12	2.4954e-11	0.36041	1.2454e-07	0.01245	-167.71	196	Medtr1g034060	12320838	12324454	-	gibberellin 2-beta-dioxygenase	AT3G19000	none
1:12324650	leaf_Na	184	7.345e-06	0.1919	0.00475	475.128	982.165	196	Medtr1g034060	12320838	12324454	-	gibberellin 2-beta-dioxygenase	AT3G19000	none
1:12374756	leaf_Cl	82	3.8452e-06	0.17828	0.01676	1676.34	1108.32	0	Medtr1g034120	12372838	12375607	-	gibberellin 2-beta-dioxygenase	AT3G19000	none
1:12374993	Stwater%	162	5.1535e-05	0.13909	0.00033998	0.00323	-297.62	0	Medtr1g034120	12372838	12375607	-	gibberellin 2-beta-dioxygenase	AT3G19000	none
1:12497004	root_Cl	72	1.4485e-05	0.17683	111.554	79.6303	943.357	3800	Medtr1g034320	12490318	12493204	+	fatty acid hydroperoxide lyase	AT5G42650.1	Mtr.12953.1.S1_at
1:12497049	root_Na	130	2.9227e-05	0.14198	31.0299	38.5222	824.186	3845	Medtr1g034320	12490318	12493204	+	fatty acid hydroperoxide lyase	AT5G42650.1	Mtr.12953.1.S1_at
1:13007129	LeafSizeReduction%	151	6.7794e-06	0.17138	0.00449	0.0012	-261.83	0	Medtr1g035670	13007009	13008523	-	cytochrome P450 family protein	AT4G32170.1	none
1:13016402	root_Na	60	1.2721e-05	0.1651	40.7344	35.617	772.251	2568	Medtr1g035690	13018970	13025183	+	dishevelled/Egl-10/leckstrin domain protein	AT3G11920.1	Mtr.7571.1.S1_at
1:13025519	shootDWreduction%	27	7.7863e-07	0.21636	0.00525	0.0165	-102.09	336	Medtr1g035690	13018970	13025183	+	dishevelled/Egl-10/leckstrin domain protein	AT3G11920.1	Mtr.7571.1.S1_at
1:13138359	shootDWreduction%	167	1.0443e-05	0.18069	0.00953	0.01236	-95.682	7193	Medtr1g035940	13129637	13131166	-	cytochrome P450 family protein	AT2G23180.1	Mtr.27276.1.S1_at
1:13160198	Stwater%	77	2.5987e-05	0.16564	0.00142	0.00185	-317.39	1132	Medtr1g036010	13161330	13162859	-	cytochrome P450 family protein	AT2G23180.1	none
1:13165707	root_K	112	1.9229e-05	0.17117	18.66	49.3503	824.422	871	Medtr1g036020	13166578	13167645	-	hypothetical protein	no match	none
1:13256098	root_Cl	132	2.6101e-05	0.14072	0.00249	249.116	978.634	7981	Medtr1g036210	13247644	13248117	+	TNP2, putative	no match	none
1:13256098	root_K	50	8.208e-06	0.15113	0.00075085	75.0847	830.155	7981	Medtr1g036210	13247644	13248117	+	TNP2, putative	no match	none
1:13262931	root_Cl	28	5.3834e-06	0.20632	0.00234	234.279	871.917	6701	Medtr1g036260	13269632	13270512	+	hypothetical protein	no match	none
1:13262931	root_K	128	2.1974e-05	0.18262	3.89148	69.1382	743.966	6701	Medtr1g036260	13269632	13270512	+	hypothetical protein	no match	none
1:13262931	root_Na	132	2.9455e-05	0.17912	8.28304	71.0021	762.964	6701	Medtr1g036260	13269632	13270512	+	hypothetical protein	no match	none
1:13283633	Stwater%	7	1.763e-06	0.21398	0.0028	2.7974e-08	-305.8	3396	Medtr1g036280	13274777	13280237	-	peroxisomal membrane carrier protein	AT2G39970.1	Mtr.40863.1.S1_at
1:13378671	leaf_K	123	2.6904e-05	0.1461	1.02065	5.87184	541.068	2989	Medtr1g036430	13364027	13375682	-	RNA recognition motif, a.k.a. RRM, RBD protein	AT3G19770	none
1:13378978	leaf_K	66	1.4708e-05	0.16433	1.39775	5.50511	510.532	2811	Medtr1g036460	13381789	13385298	-	caffeic acid O-methyltransferase	AT5G54160.1	Mtr.27396.1.S1_at
1:13380309	leaf_K	190	4.4212e-05	0.15995	2.97678	3.20267	555.804	1480	Medtr1g036460	13381789	13385298	-	caffeic acid O-methyltransferase	AT5G54160.1	Mtr.27396.1.S1_at
1:13681829	root_K/NaRatio	182	7.4409e-05	0.16744	0.02177	0.000858	-70.388	0	Medtr1g037250	13681091	13695218	+	NBS-LRR type disease resistance protein	AT3G44480.1	none
1:14195762	leaf_Cl	42	2.1321e-06	0.20795	1123.12	107.46	1143.93	10	Medtr1g038260	14194754	14195752	-	transmembrane protein, putative	AT2G41610.1	none
1:14195762	leaf_Na	17	5.4968e-07	0.22683	405.522	1.69764	1021.72	10	Medtr1g038260	14194754	14195752	-	transmembrane protein, putative	AT2G41610.1	none
1:14314498	leaf_K/NaRatio	184	3.0911e-08	0.25184	0.00044576	0.01217	-161.02	0	Medtr1g038860	14313044	14316621	+	PPR containing plant-like protein	AT2G35030.1	none
1:15011897	rootProline	93	2.5677e-05	0.17148	0.50837	1.66994	415.277	0	Medtr1g040545	15009292	15012620	+	LRR receptor-like kinase family protein	AT1G35710.1	none
1:15325650	LeafSizeReduction%	40	1.6635e-06	0.1742	0.00289	0.00329	-244.03	1599	Medtr1g041225	15323499	15324051	+	hypothetical protein	no match	none
1:15498329	LeafChlReduction%	199	7.7692e-05	0.12917	0.00125	0.00667	-218	1113	Medtr1g041425	15499442	15499780	-	transmembrane protein, putative	no match	none
1:15631362	toleranceScore	151	4.7121e-06	0.16604	2.7656e-06	0.27656	179.549	144	Medtr1g041675	15631506	15631658	+	hypothetical protein	no match	none
1:15650878	toleranceScore	198	6.4714e-06	0.15484	0.00332	0.2656	186.179	711	Medtr1g041715	15651589	15652841	+	hypothetical protein	no match	none
1:15991987	root_Ca	17	3.9573e-06	0.2092	0.03415	0.31688	194.547	22	Medtr1g042735	15991594	15991965	+	Ulp1 protease family, carboxy-terminal domain protein	AT3G06910.1	none
1:16000227	rootProline	108	2.8475e-05	0.1664	0.13596	2.06345	406.615	2949	Medtr1g042750	15995961	15997278	-	hypothetical protein	AT2G44300.1	Mtr.47630.1.S1_at
1:16391753	root_Cl	190	3.4918e-05	0.16881	7.87102	223.997	922.275	0	Medtr1g043690	16391328	16395911	+	tyrosine kinase	AT3G24550.1	Mtr.17945.1.S1_at
1:16635570	root_K	163	2.8396e-05	0.15182	3.6452	73.0956	748.776	273	Medtr1g044190	16635843	16638907	+	PIF1-like helicase	AT3G51700.1	none
1:16820613	leaf_Ca	103	2.2735e-05	0.16308	4.65941	0.06972	558.901	457	Medtr1g044560	16819644	16820156	-	cysteine-rich repeat secretory protein, putative	AT1G04520.1	Mtr.7729.1.S1_at
1:17051977	leaf_K	53	1.09e-05	0.16163	7.3946e-05	7.39457	522.573	1815	Medtr1g045467	17053792	17055510	+	hypothetical protein	no match	none
1:17079685	shootDWreduction%	139	9.1204e-06	0.18339	0.00734	0.01235	-109.38	0	Medtr1g045520	17078248	17082200	+	transmembrane protein, putative	AT3G04310.1	Mtr.44267.1.S1_at
1:17271864	leaf_K	108	2.4888e-05	0.16451	7.6651e-05	7.66514	571.329	0	Medtr1g045880	17266667	17272396	-	PPR containing plant-like protein	AT2G32630	none
1:17479431	toleranceScore	87	2.5116e-06	0.18909	0.02031	0.21805	178.154	0	Medtr1g046360	17475887	17481351	-	haloacid dehalogenase superfamily protein	AT3G58830	none
1:17575864	toleranceScore	34	1.0363e-06	0.18948	0.01437	0.21825	160.37	0	Medtr1g046620	17568987	17578540	-	ABC1/COQ8 serine/threonine kinase	AT3G24190.1	Mtr.27875.1.S1_at
1:17762469	root_Ca	53	2.0701e-05	0.17771	0.01879	0.38012	213.433	10791	Medtr1g047100	17751253	17751678	-	EF hand calcium-binding family protein	AT1G18210.2	none
1:17950810	root_K/NaRatio	151	6.3563e-05	0.13134	0.02108	2.108e-07	-85.499	447	Medtr1g047480	17949098	17950363	+	hypothetical protein	no match	none
1:18116346	toleranceScore	178	5.6551e-06	0.18134	0.00295	0.25367	177.972	0	Medtr1g047870	18116271	18118165	-	NB-ARC domain disease resistance protein	AT3G14470.1	none
1:18383252	root_Na	114	2.4965e-05	0.16815	0.0008577	85.7695	824.724	1773	Medtr1g041210	18381297	18381479	+	hypothetical protein	no match	none
1:18428417	LeafChlReduction%	196	7.6652e-05	0.15266	8.7788e-08	0.00878	-208.73	635	Medtr1g041080	18429052	18431070	+	hypothetical protein	no match	none
1:18842708	root_K/NaRatio	149	6.0851e-05	0.17472	0.01948	0.00217	-74.723	1648	Medtr1g048840	18840386	18841060	-	linker histone H1 and h5 family protein	AT5G08780.1	none
1:18887817	root_K	124	2.132e-05	0.1728	63.3908	0.00063391	822.598	2883	Medtr1g048940	18890700	18893751	-	2OG-Fe(II) oxygenase family oxidoreductase	AT5G07480.1	none
1:19468468	root_Cl	182	3.388e-05	0.16007	0.44569	254.081	988.621	0	Medtr1g050478	19467056	19468711	+	F-box/LRR protein, putative	AT1G80630.1	none
1:19842754	LeafChlReduction%	133	4.8937e-05	0.153	0.00090673	0.00731	-227.17	7902	Medtr1g050430	19850656	19852042	+	terpene synthase family, metal-binding domain protein	AT4G02780.1	none
1:19872359	root_Na	180	3.8487e-05	0.15306	0.00085112	85.1116	867.545	1563	Medtr1g050985	19870491	19870796	+	FAR1 DNA-binding domain protein	AT4G38180.1	none
1:19876109	root_K	145	2.5394e-05	0.14849	5.16886	76.3146	793.075	5313	Medtr1g050985	19870491	19870796	+	FAR1 DNA-binding domain protein	AT4G38180.1	none
1:20087090	leaf_Ca	199	4.3722e-05	0.14887	1.73529	3.73327	484.174	1106	Medtr1g051310	20088196	20089024	+	kinase family protein, putative	At5g22050	none
1:20133072	root_Na	167	3.5867e-05	0.14374	0.00086357	86.3566	788.009	1958	Medtr1g051340	20135030	20135815	-	hypothetical protein	no match	none
1:20222893	shootDWreduction%	141	9.2754e-06	0.17423	0.00564	0.01773	-98.946	0	Medtr1g041810	20222706	20223473	-	F-box protein	AT5G04010.1	Mtr.26443.1.S1_at
1:20222921	shootDWreduction%	124	8.058e-06	0.17357	0.00594	0.01735	-100.68	0	Medtr1g041810	20222706	20223473	-	F-box protein	AT5G04010.1	Mtr.26443.1.S1_at
1:20302248	root_Ca	33	9.607e-06	0.18344	3.8767e-06	0.38767	215.492	13165	Medtr1g041650	20288649	20289083	-	hypothetical protein	no match	Mtr.26437.1.S1_at
1:20709393	rootProline	187	4.8472e-05	0.15269	0.06439	2.09581	417.569	3881	Medtr1g051810	20713274	20715930	+	IQ calmodulin-binding motif protein, putative	AT5G03960	none
1:20913342	leaf_K/NaRatio	133	1.1098e-08	0.27474	0.00246	0.0084	-181.99	5297	Medtr1g052005	20900243	20908045	-	Nodule Cysteine-Rich (NCR) secreted peptide	no match	Mtr.3241.1.S1_at
1:20973585	shootDWreduction%	137	8.9796e-06	0.19177	0.00718	0.01504	-91.564	2322	Medtr1g052090	20975907	20977149	+	hypothetical protein	no match	none
1:21143919	root_Na	59	1.2221e-05	0.19129	2.95033	78.0891	753.925	919	Medtr1g052270	21144838	21148758	+	hypothetical protein	AT3G57320.1	none
1:21263369	rootProline	80	2.1196e-05	0.14354	2.2612e-05	2.26123	394.611	0	Medtr1g052390	21263191	21263704	-	hypothetical protein	AT5G30500.1	none
1:21353268	leaf_K/NaRatio	64	1.9267e-09	0.32182	9.5215e-08	0.00952	-186.07	321	Medtr1g052490	21352539	21352947	-	dienelactone hydrolase family protein	AT1G35420.1	none
1:21478688	Stwater%	117	4.0619e-05	0.13092	0.00172	0.00154	-326.74	1053	Medtr1g059430	21477426	21477635	+	hypothetical protein	no match	none
1:21745104	leaf_Ca	189	4.1282e-05	0.15472	4.80342	4.8034e-05	560.547	3917	Medtr1g052795	21740793	21741187	-	hypothetical protein	no match	none
1:21782332	leaf_K/NaRatio	59	1.7561e-09	0.29532	0.00249	0.00944	-172.28	418	Medtr1g059060	21781636	21781914	-	hypothetical protein	AT2G18540.1	Mtr.23529.1.S1_x_at
1:21888257	rootProline	79	2.1024e-05	0.18117	0.11512	1.99407	380.005	3099	Medtr1g058800	21883329	21885158	+	AP2 domain class transcription factor	AT3G25730.1	none
1:22153036	root_K/NaRatio	157	6.5607e-05	0.14209	0.0207	0.00116	-74.368	0	Medtr1g053125	22152955	22153218	-	hypothetical protein	no match	Mtr.48625.1.S1_at
1:22464683	root_Cl	160	3.0621e-05	0.15982	38.6369	206.691	1000.99	1434	Medtr1g053420	22466117	22467134	-	hypothetical protein	AT1G53705.1	none
1:22475516	toleranceScore	78	2.3231e-06	0.20489	0.00746	0.23215	161.84	448	Medtr1g053435	22473646	22475068	+	transmembrane protein, putative	no match	none
1:22526755	leaf_Cl	155	7.2629e-06	0.20623	1167.86	0.01168	1038.47	6969	Medtr1g053485	22519488	22519786	+	hypothetical protein	no match	none
1:22526755	leaf_Na	87	3.3217e-06	0.21823	389.819	0.0039	926.552	6969	Medtr1g053485	22519488	22519786	+	hypothetical protein	no match	none
1:22832119	LeafChlReduction%	15	2.0515e-06	0.18895	0.00067997	0.00708	-245.98	272	Medtr1g053860	22832391	22832621	+	hypothetical protein	AT5G15140.1	none
1:23362813	LeafChlReduction%	91	3.1129e-05	0.1585	0.00165	0.00592	-235.14	0	Medtr1g054300	23359694	23368343	+	WD-40 repeat protein/notchless protein, putative	AT5G52820.1	Mtr.41041.1.S1_at
1:23363079	root_Ca	85	3.5132e-05	0.16822	0.00208	0.37591	205.441	0	Medtr1g054300	23359694	23368343	+	WD-40 repeat protein/notchless protein, putative	AT5G52820.1	Mtr.41041.1.S1_at
1:23955417	LeafChlReduction%	93	3.2622e-05	0.14205	0.00142	0.00665	-215.11	5551	Medtr1g054775	23942081	23949866	+	endonuclease/exonuclease/phosphatase family protein	AT1G43760.1	Mtr.50168.1.S1_at
1:24027742	leaf_Ca	121	2.7391e-05	0.17204	4.65454	4.6545e-05	517.255	18	Medtr1g054840	24027760	24028687	-	hypothetical protein	AT3G51700.1	none
1:24108352	rootProline	3	1.5932e-06	0.18678	2.217e-05	2.217	436.086	3952	Medtr1g054930	24112304	24113811	-	hypothetical protein	no match	none
1:24157542	rootProline	18	5.2745e-06	0.18901	0.3766	1.69857	419.89	3420	Medtr1g054965	24148207	24154122	-	carotenoid isomerase	AT1G06820.1	Mtr.42432.1.S1_at
1:24476040	leaf_K/NaRatio	68	2.2287e-09	0.29033	0.00209	0.0101	-174.11	6893	Medtr1g055325	24466877	24469147	-	cytochrome P450 family protein	AT2G45550.1	none
1:24646247	leaf_Ca	164	3.6289e-05	0.14637	6.196e-05	6.19595	499.816	0	Medtr1g056325	24645861	24646467	+	hypothetical protein	ATMG00810.1	Mtr.15672.1.S1_at
1:24654714	rootProline	126	3.2109e-05	0.15014	0.01149	2.24283	431.077	5402	Medtr1g056350	24660116	24661096	-	anaphase-promoting complex subunit 11 RING-H2 finger protein	AT2G35910.1	Mtr.15673.1.S1_at
1:25160445	root_Na	141	3.0898e-05	0.1518	30.154	38.9864	759.65	589	Medtr1g057240	25159452	25159856	-	leguminosin group486 secreted peptide	AT4G24975	none
1:25596708	root_Ca	88	3.6836e-05	0.13153	4.0553e-06	0.40553	235.178	2453	Medtr1g058140	25592643	25594255	+	hypothetical protein	no match	none
1:25986271	LeafChlReduction%	43	1.3063e-05	0.15464	0.00026859	0.00813	-212.9	2953	Medtr1g059730	25975508	25983318	-	125 kDa kinesin-like protein	AT2G36200.2	none
1:25986485	rootProline	142	3.7572e-05	0.16487	0.63422	1.42904	416.062	3167	Medtr1g059730	25975508	25983318	-	125 kDa kinesin-like protein	AT2G36200.2	none
1:28242071	Stwater%	143	4.7112e-05	0.14604	0.00302	3.0247e-08	-331.66	1401	Medtr1g064190	28243472	28244454	-	DNA-binding domain protein	AT3G57300.1	Mtr.50466.1.S1_at
1:28248072	Stwater%	28	8.4708e-06	0.19014	0.00122	0.00181	-310.5	2944	Medtr1g064200	28244907	28245128	+	hypothetical protein	no match	none
1:28260601	root_Ca	55	2.0898e-05	0.15469	3.9551e-06	0.39551	205.408	368	Medtr1g064240	28260969	28265064	+	cyclic nucleotide-gated ion channel-like protein	AT2G28260.1	Mtr.50460.1.S1_at
1:28263363	root_Ca	28	7.0663e-06	0.16258	3.9106e-06	0.39106	216.487	0	Medtr1g064240	28260969	28265064	+	cyclic nucleotide-gated ion channel-like protein	AT2G28260.1	Mtr.50460.1.S1_at
1:28263985	root_Ca	58	2.2302e-05	0.14501	4.0146e-06	0.40146	222.407	0	Medtr1g064240	28260969	28265064	+	cyclic nucleotide-gated ion channel-like protein	AT2G28260.1	Mtr.50460.1.S1_at
1:28710113	leaf_K/NaRatio	62	1.8547e-09	0.30431	0.01031	1.031e-07	-156.14	0	Medtr1g066800	28707163	28711350	+	IQ calmodulin-binding motif protein	AT5G03040.3	Mtr.10605.1.S1_at
1:29574950	leaf_K/NaRatio	156	1.882e-08	0.27588	0.00271	0.00983	-160.18	0	Medtr1g069005	29563417	29579048	-	hypothetical protein	AT1G55540.1	Mtr.39239.1.S1_at
1:30154578	Stwater%	88	2.7962e-05	0.16364	0.0009035	0.0022	-330.24	0	Medtr1g069530	30151952	30156222	+	hypothetical protein	AT1G49360.1	none
1:30332369	Stwater%	67	2.1887e-05	0.16434	0.00151	0.00167	-326.24	594	Medtr1g069675	30332963	30333364	+	LRR receptor-like kinase family protein	AT4G28560.1	none
1:30703410	root_Na	153	3.3283e-05	0.14457	0.00084435	84.4352	785.579	4279	Medtr1g070020	30697687	30699131	-	ethylene-responsive transcription factor 1B	AT3G23240	Mtr.4443.1.S1_at
1:30731941	leaf_K	92	2.2189e-05	0.15618	7.8791e-05	7.87909	519.623	4007	Medtr1g070070	30735948	30736700	-	AP2 domain class transcription factor	AT3G23230.1	none
1:30806078	root_K/NaRatio	170	7.0256e-05	0.13076	0.02062	2.0623e-07	-85.128	1566	Medtr1g070135	30807644	30809581	-	hyoscyamine 6-dioxygenase-like protein	AT5G24370	none
1:30825094	root_K/NaRatio	178	7.3214e-05	0.13879	0.01973	0.00236	-74.084	4704	Medtr1g070150	30819849	30820390	+	DUF4283 domain protein	AT2G01050.1	none
1:30904430	LeafChlReduction%	84	2.7075e-05	0.14841	0.00586	0.00051637	-215.23	0	Medtr1g070205	30903876	30905248	+	lateral organ boundaries (LOB) domain protein	AT3G58190	none
1:31197447	root_Ca	157	6.9506e-05	0.14738	3.9963e-06	0.39963	230.481	2575	Medtr1g070405	31194525	31194872	+	GRF zinc finger protein	AT4G04775.1	none
1:31310674	toleranceScore	70	1.9793e-06	0.18468	2.5561e-06	0.25561	161.647	0	Medtr1g070505	31303824	31311201	+	glutathione reductase	AT3G54660.1	Mtr.26494.1.S1_at
1:31341987	leaf_K	69	1.5741e-05	0.16355	7.7182e-05	7.7182	507.673	1149	Medtr1g070520	31337022	31340838	-	auxin-responsive AUX/IAA family protein	AT4G14550	none
1:31449406	leaf_K/NaRatio	91	3.605e-09	0.29258	0.00876	0.00255	-158.59	2386	Medtr1g071020	31445567	31447020	+	hypothetical protein	no match	none
1:31506298	LeafSizeReduction%	153	6.8902e-06	0.15164	7.1383e-08	0.00714	-248.32	2837	Medtr1g071100	31509135	31512718	-	guanine nucleotide-binding protein subunit gamma 2	AT3G63420.2	Mtr.7374.1.S1_at
1:31506298	toleranceScore	163	5.0536e-06	0.16081	2.7228e-06	0.27228	181.36	2837	Medtr1g071100	31509135	31512718	-	guanine nucleotide-binding protein subunit gamma 2	AT3G63420.2	Mtr.7374.1.S1_at
1:31611945	Stwater%	200	6.2448e-05	0.14639	0.00185	0.00134	-329.87	3293	Medtr1g071270	31615238	31616356	-	hypothetical protein	AT5G63540.1	none
1:31667416	toleranceScore	27	7.6128e-07	0.17608	2.5607e-06	0.25607	185.451	0	Medtr1g071370	31666298	31681379	+	protein phosphatase 2C family protein	AT3G63340.1	Mtr.11095.1.S1_at
1:31672880	toleranceScore	168	5.177e-06	0.19219	2.6513e-06	0.26513	169.16	0	Medtr1g071370	31666298	31681379	+	protein phosphatase 2C family protein	AT3G63340.1	Mtr.11095.1.S1_at
1:31672880	Stwater%	99	3.2707e-05	0.16974	3.7864e-08	0.00379	-302.96	0	Medtr1g071370	31666298	31681379	+	protein phosphatase 2C family protein	AT3G63340.1	Mtr.11095.1.S1_at
1:31772571	leaf_Ca	166	3.6994e-05	0.17172	4.27185	4.2718e-05	493.667	11371	Medtr1g071610	31783942	31793204	+	acetyl-CoA carboxylase, putative	AT1G03090.2	Mtr.18747.1.S1_at
1:31800806	root_Cl	199	3.6221e-05	0.13602	62.1979	166.702	980.185	0	Medtr1g071630	31799225	31801602	-	hypothetical protein	AT4G04614.1	Mtr.18745.1.S1_s_at
1:31820133	root_K	167	2.8729e-05	0.13939	0.19906	81.6953	805.134	2762	Medtr1g071670	31822895	31823128	-	hypothetical protein	no match	none
1:31846346	root_K	147	2.6041e-05	0.1362	0.00080882	80.8824	838.783	396	Medtr1g071700	31843029	31845950	-	transmembrane protein, putative	no match	none
1:31953505	root_K	175	3.0297e-05	0.14939	0.00083899	83.8987	749.558	0	Medtr1g072080	31953204	31954035	-	hypothetical protein	no match	Mtr.48007.1.S1_at
1:31996081	Stwater%	184	5.8974e-05	0.14451	0.00167	0.00152	-336.33	0	Medtr1g072130	31986308	31996824	-	PHD finger protein, putative	AT5G36740.1	Mtr.21885.1.S1_at
1:32004244	Stwater%	22	5.8157e-06	0.15506	0.00159	0.00158	-336.23	0	Medtr1g072140	32003360	32005480	-	transducin/WD40 repeat protein	AT4G02730.1	Mtr.48368.1.S1_at
1:32014944	Stwater%	75	2.5085e-05	0.15916	0.00152	0.00165	-337.22	0	Medtr1g072160	32010788	32016258	-	TIME FOR coffee-like protein, putative	AT3G63180.1	Mtr.29561.1.S1_at
1:32027495	Stwater%	56	1.8322e-05	0.17482	0.00147	0.00156	-312.59	0	Medtr1g072170	32023959	32030809	-	ribosome recycling factor	AT3G63190.1	Mtr.48366.1.S1_at
1:32028120	Stwater%	8	1.846e-06	0.17409	0.00168	0.00139	-326.75	0	Medtr1g072170	32023959	32030809	-	ribosome recycling factor	AT3G63190.1	Mtr.48366.1.S1_at
1:32032557	Stwater%	80	2.6705e-05	0.16774	0.00173	0.00133	-316.11	410	Medtr1g072180	32032967	32034036	+	plastocyanin-like domain protein	AT2G26720.1	Mtr.48365.1.S1_at
1:32032558	Stwater%	54	1.7112e-05	0.17418	0.00156	0.00153	-316.54	409	Medtr1g072180	32032967	32034036	+	plastocyanin-like domain protein	AT2G26720.1	Mtr.48365.1.S1_at
1:32070767	root_K	155	2.747e-05	0.13054	0.00080375	80.3751	866.951	0	Medtr1g072270	32067834	32073594	+	FZO-like protein	AT1G03160.1	Mtr.2558.1.S1_at
1:32107454	root_K	27	4.8742e-06	0.16387	0.00077511	77.5111	805.091	92	Medtr1g072340	32106972	32107362	-	hypothetical protein	no match	Mtr.48009.1.S1_at
1:32122870	Stwater%	105	3.634e-05	0.16374	0.00119	0.00205	-314.82	0	Medtr1g072370	32120319	32124771	-	small nuclear ribonucleoprotein	AT4G02840.1	Mtr.21300.1.S1_at
1:32136393	root_K	54	8.7531e-06	0.18707	0.00077418	77.4185	770.026	0	Medtr1g072400	32132644	32136700	-	Rab-GTPase-TBC domain protein	AT4G28550.1	none
1:32146045	root_K	99	1.6655e-05	0.15264	0.00078116	78.1159	770.986	558	Medtr1g072440	32146603	32146984	+	peroxisomal (S)-2-hydroxy-acid oxidase GLO5	AT4G18360.1	none
1:32147761	root_K	138	2.3986e-05	0.13708	0.00081026	81.0257	832.76	0	Medtr1g072450	32147158	32148868	-	xyloglucanase-specific endoglucanase inhibitor protein	AT1G03220.1	Mtr.21310.1.S1_at
1:32156446	root_K	72	1.1617e-05	0.15679	0.00083572	83.5717	784.468	0	Medtr1g072470	32156071	32158503	-	phenazine biosynthesis PhzC/PhzF family protein	AT4G02860.1	Mtr.48827.1.S1_at
1:32156454	root_K	59	9.2936e-06	0.16273	0.00084187	84.1874	770.719	0	Medtr1g072470	32156071	32158503	-	phenazine biosynthesis PhzC/PhzF family protein	AT4G02860.1	Mtr.48827.1.S1_at
1:32166706	root_K	55	8.8724e-06	0.15633	0.00080637	80.6373	809.52	0	Medtr1g072500	32166295	32169481	-	phenazine biosynthesis PhzC/PhzF family protein	AT4G02860.1	Mtr.21311.1.S1_at
1:32170858	root_K	98	1.6419e-05	0.14406	0.00083307	83.3066	835.953	0	Medtr1g072510	32170370	32173770	-	R3H-associated amine-terminal domain protein	AT1G03250.1	Mtr.48825.1.S1_at
1:32171124	root_K	93	1.5219e-05	0.14664	0.00082635	82.6354	826.766	0	Medtr1g072510	32170370	32173770	-	R3H-associated amine-terminal domain protein	AT1G03250.1	Mtr.48825.1.S1_at
1:32172709	Stwater%	180	5.7498e-05	0.15399	0.0015	0.00167	-319.77	0	Medtr1g072510	32170370	32173770	-	R3H-associated amine-terminal domain protein	AT1G03250.1	Mtr.48825.1.S1_at
1:32174678	root_K	42	6.7946e-06	0.15393	0.00080226	80.2263	831.62	908	Medtr1g072510	32170370	32173770	-	R3H-associated amine-terminal domain protein	AT1G03250.1	Mtr.48825.1.S1_at
1:32180969	root_K	62	1.0243e-05	0.15382	0.00080495	80.4954	809.322	246	Medtr1g072530	32181215	32184171	+	helix loop helix DNA-binding domain protein	AT5G64980.1	Mtr.21313.1.S1_at
1:32181323	root_K	149	2.6465e-05	0.13547	0.00080699	80.6993	824.063	0	Medtr1g072530	32181215	32184171	+	helix loop helix DNA-binding domain protein	AT5G64980.1	Mtr.21313.1.S1_at
1:32181708	root_K	57	9.1548e-06	0.15794	0.00084044	84.0443	799.616	0	Medtr1g072530	32181215	32184171	+	helix loop helix DNA-binding domain protein	AT5G64980.1	Mtr.21313.1.S1_at
1:32184669	root_K	7	9.7401e-07	0.18542	0.00074928	74.9283	809.454	498	Medtr1g072530	32181215	32184171	+	helix loop helix DNA-binding domain protein	AT5G64980.1	Mtr.21313.1.S1_at
1:32303037	root_Cl	124	2.4714e-05	0.16456	0.00256	255.78	989.101	4215	Medtr1g072780	32307252	32311486	+	PWWP domain protein	AT3G09670.2	Mtr.32298.1.S1_at
1:32537149	root_K	188	3.2374e-05	0.17356	0.0796	81.5774	753.051	3774	Medtr1g073320	32531593	32533375	-	salt stress response/antifungal domain protein	AT1G04520.1	Mtr.19170.1.S1_at
1:33240070	toleranceScore	111	3.1014e-06	0.17265	2.7151e-06	0.27151	174.89	535	Medtr1g075180	33236312	33239535	+	sieve element occlusion protein	AT3G01680.1	Mtr.20408.1.S1_s_at
1:33240235	toleranceScore	150	4.7063e-06	0.19705	2.423e-06	0.2423	153.392	700	Medtr1g075180	33236312	33239535	+	sieve element occlusion protein	AT3G01680.1	Mtr.20408.1.S1_s_at
1:33297580	root_K/NaRatio	87	3.5861e-05	0.16843	0.02003	2.0032e-07	-87.295	3430	Medtr1g075250	33301010	33307289	-	P-loop nucleoside triphosphate hydrolase superfamily protein	AT1G06750.1	Mtr.20403.1.S1_at
1:33330760	toleranceScore	38	1.1401e-06	0.18936	2.6481e-06	0.26481	169.025	7835	Medtr1g075310	33338595	33342141	-	TPX2 (targeting protein for Xklp2) family protein	AT3G23090.1	Mtr.43458.1.S1_s_at
1:34272487	LeafChlReduction%	113	4.1326e-05	0.13435	0.00333	0.00401	-224.03	3587	Medtr1g076760	34268571	34268900	-	hypothetical protein	AT5G44360.1	Mtr.3607.1.S1_at
1:34613472	LeafSizeReduction%	169	7.6823e-06	0.16003	7.0446e-08	0.00704	-237.17	0	Medtr1g077550	34612897	34615383	+	hypothetical protein	AT1G28150	none
1:34951975	LeafChlReduction%	127	4.7083e-05	0.1309	0.00099443	0.00729	-224.85	0	Medtr1g078100	34950834	34961248	+	type I inositol-1,4,5-trisphosphate 5-phosphatase	AT1G65580	none
1:34954996	LeafChlReduction%	7	8.9337e-07	0.2012	0.00311	0.00397	-243.84	0	Medtr1g078100	34950834	34961248	+	type I inositol-1,4,5-trisphosphate 5-phosphatase	AT1G65580	none
1:34957557	LeafChlReduction%	23	4.6524e-06	0.16735	0.00227	0.00492	-226.92	0	Medtr1g078100	34950834	34961248	+	type I inositol-1,4,5-trisphosphate 5-phosphatase	AT1G65580	none
1:34957562	LeafChlReduction%	22	4.6093e-06	0.16469	0.00409	0.00292	-225.99	0	Medtr1g078100	34950834	34961248	+	type I inositol-1,4,5-trisphosphate 5-phosphatase	AT1G65580	none
1:34959916	LeafChlReduction%	3	2.2986e-07	0.20358	0.00432	0.00247	-231.21	0	Medtr1g078100	34950834	34961248	+	type I inositol-1,4,5-trisphosphate 5-phosphatase	AT1G65580	none
1:34960219	LeafChlReduction%	16	2.461e-06	0.1951	0.00328	0.0039	-230.43	0	Medtr1g078100	34950834	34961248	+	type I inositol-1,4,5-trisphosphate 5-phosphatase	AT1G65580	none
1:34960888	LeafChlReduction%	8	1.0345e-06	0.1823	0.00305	0.00411	-231.45	0	Medtr1g078100	34950834	34961248	+	type I inositol-1,4,5-trisphosphate 5-phosphatase	AT1G65580	none
1:34961599	LeafChlReduction%	1	8.7029e-08	0.21469	0.00333	0.00355	-234.76	351	Medtr1g078100	34950834	34961248	+	type I inositol-1,4,5-trisphosphate 5-phosphatase	AT1G65580	none
1:35063506	leaf_K/NaRatio	196	3.9183e-08	0.25214	0.00050926	0.01299	-168.6	1309	Medtr1g078300	35057751	35062197	+	ubiquitin carboxyl-terminal hydrolase family protein	AT1G65650	none
1:35402053	leaf_Ca	32	8.1053e-06	0.1801	4.7153	4.7153e-05	549.74	3634	Medtr1g079730	35405687	35410201	+	carboxyl-terminal peptidase	AT5G18460.1	none
1:35402053	Stwater%	104	3.5912e-05	0.14985	0.00303	3.0336e-08	-335.42	3634	Medtr1g079730	35405687	35410201	+	carboxyl-terminal peptidase	AT5G18460.1	none
1:35496530	root_K	53	8.4642e-06	0.19377	4.98709	71.1113	763.148	0	Medtr1g079910	35494896	35496979	-	transmembrane protein, putative	AT5G62890.3	Mtr.23656.1.S1_at
1:36212430	rootProline	144	3.7754e-05	0.16163	0.66954	1.18638	412.684	4142	Medtr1g081340	36206690	36208288	-	PIF1-like helicase	AT3G51690.1	Mtr.16676.1.S1_at
1:36319747	LeafChlReduction%	165	6.1958e-05	0.15717	0.00158	0.0061	-219.37	3277	Medtr1g081665	36310683	36316470	-	serine/threonine kinase domain protein	AT3G16030.1	Mtr.36778.1.S1_at
1:36359386	root_K/NaRatio	1	1.5305e-07	0.23514	0.01837	0.0001311	-103.19	990	Medtr1g081740	36360376	36361884	-	hypothetical protein	no match	none
1:36389949	root_Ca	20	4.7403e-06	0.20738	0.00394	0.35987	193.367	4032	Medtr1g081780	36393981	36397256	+	ubiquitin-binding WIYLD domain protein	AT2G40020	none
1:36561202	toleranceScore	118	3.4303e-06	0.17372	0.00459	0.25214	166.506	0	Medtr1g082215	36561189	36563488	-	viral A-type inclusion protein, putative	AT5G27330	none
1:36573024	LeafChlReduction%	188	7.4611e-05	0.12087	0.00189	0.00599	-233.62	0	Medtr1g082260	36572568	36573239	-	hypothetical protein	AT3G58860.1	none
1:36575905	toleranceScore	200	6.5335e-06	0.15758	2.7684e-06	0.27684	183.323	0	Medtr1g082270	36575231	36577049	-	hypothetical protein	no match	Mtr.30326.1.S1_at
1:36579046	toleranceScore	183	5.9202e-06	0.15339	2.6534e-06	0.26534	184.359	1997	Medtr1g082270	36575231	36577049	-	hypothetical protein	no match	Mtr.30326.1.S1_at
1:37085372	root_Ca	3	5.2917e-07	0.21235	0.2971	0.02049	231.51	0	Medtr1g083340	37084909	37086137	-	translationally-controlled tumor-like protein	AT3G05100	none
1:37085380	root_Ca	108	4.898e-05	0.15116	0.22968	0.11536	236.595	0	Medtr1g083340	37084909	37086137	-	translationally-controlled tumor-like protein	AT3G05100	none
1:37727893	Stwater%	85	2.7923e-05	0.17013	3.2879e-05	0.00379	-305.23	0	Medtr1g084750	37726250	37727903	-	U1 zinc finger protein	AT5G26749	none
1:37740477	leaf_K/NaRatio	25	2.0276e-10	0.315	1.1239e-07	0.01124	-191.45	4921	Medtr1g084780	37745398	37746117	+	hypothetical protein	AT4G08320.1	Mtr.9471.1.S1_at
1:37811985	Stwater%	142	4.7097e-05	0.1335	0.00070381	0.00262	-319.57	0	Medtr1g484930	37809361	37812316	-	hypothetical protein	AT1G57540.3	none
1:37855020	root_K	26	4.7747e-06	0.19727	58.9558	0.00058956	791.172	292	Medtr1g484970	37855312	37855791	+	hypothetical protein	AT1G48325	none
1:37888267	Stwater%	97	3.2332e-05	0.1454	0.00066277	0.00288	-300.41	4213	Medtr1g084840	37883712	37884054	+	hypothetical protein	AT3G05858.1	none
1:38008779	shootDWreduction%	103	6.2221e-06	0.17433	2.5309e-07	0.02531	-88.736	162	Medtr1g085130	38000945	38008617	+	flap endonuclease 1-A	AT5G26680.2	Mtr.14129.1.S1_at
1:38282775	root_K/NaRatio	180	7.3488e-05	0.15227	0.02132	8.4289e-05	-84.973	2537	Medtr1g085670	38285312	38286032	-	hypothetical protein	no match	none
1:38608348	rootProline	143	3.7573e-05	0.16226	1.72435	0.04082	422.923	0	Medtr1g086250	38604282	38611936	+	squamosa promoter-binding-like protein	AT2G47070.1	Mtr.12521.1.S1_at
1:38647502	leaf_K	149	3.4543e-05	0.14245	7.5511e-05	7.55111	534.554	1515	Medtr1g086360	38644532	38645987	-	transmembrane protein, putative	no match	none
1:38812260	leaf_K	21	4.3401e-06	0.17538	7.5559e-05	7.55594	530.769	1637	Medtr1g086670	38806055	38810623	-	transmembrane protein, putative	AT1G02380	none
1:38812301	leaf_K	186	4.3367e-05	0.13615	7.526e-05	7.52604	553.614	1678	Medtr1g086670	38806055	38810623	-	transmembrane protein, putative	AT1G02380	none
1:38837299	toleranceScore	194	6.1955e-06	0.15359	0.00138	0.26945	187.145	0	Medtr1g086750	38836842	38837489	+	hypothetical protein	AT3G47680.1	none
1:38853390	leaf_K	137	3.0888e-05	0.14655	7.6494e-05	7.64939	532.109	2010	Medtr1g086790	38848944	38851380	-	WRKY family transcription factor	AT2G47260.1	Mtr.9388.1.S1_at
1:38853390	toleranceScore	195	6.2355e-06	0.16316	2.813e-06	0.2813	178.931	2010	Medtr1g086790	38848944	38851380	-	WRKY family transcription factor	AT2G47260.1	Mtr.9388.1.S1_at
1:38913055	leaf_K	151	3.4931e-05	0.13829	8.0207e-05	8.02072	566.795	2539	Medtr1g086940	38915594	38921560	+	ATP-dependent Clp protease proteolytic protein	AT1G02560.1	Mtr.46545.1.S1_at
1:39047972	leaf_K	182	4.2663e-05	0.14605	7.4461e-05	7.44615	513.632	4015	Medtr1g087150	39041564	39043957	-	RING/FYVE/PHD zinc finger protein	AT1G02610.1	Mtr.24896.1.S1_at
1:39048476	leaf_K	107	2.4679e-05	0.14983	7.3901e-05	7.39007	528.35	4519	Medtr1g087150	39041564	39043957	-	RING/FYVE/PHD zinc finger protein	AT1G02610.1	Mtr.24896.1.S1_at
1:39048987	leaf_K	5	1.8904e-06	0.18106	7.2928e-05	7.29277	546.204	5030	Medtr1g087150	39041564	39043957	-	RING/FYVE/PHD zinc finger protein	AT1G02610.1	Mtr.24896.1.S1_at
1:39064475	leaf_K	34	6.9387e-06	0.16969	7.0746e-05	7.07457	523.594	1411	Medtr1g087190	39062900	39063064	-	NAC transcription factor-like protein	AT5G39820.1	Mtr.226.1.S1_x_at
1:39065251	leaf_K	104	2.4442e-05	0.14834	7.7961e-05	7.79611	543.963	2187	Medtr1g087190	39062900	39063064	-	NAC transcription factor-like protein	AT5G39820.1	Mtr.226.1.S1_x_at
1:39068198	leaf_K	129	2.7604e-05	0.14489	7.4531e-05	7.45305	538.968	0	Medtr1g087200	39067837	39069242	+	universal stress family protein	AT3G62550.1	Mtr.10681.1.S1_s_at
1:39100491	leaf_K	154	3.5626e-05	0.13747	7.61e-05	7.61005	560.751	5637	Medtr1g087260	39106128	39106772	+	hypothetical protein	no match	none
1:39199289	leaf_K	200	4.5582e-05	0.15901	7.7329e-05	7.73286	562.592	2622	Medtr1g087540	39195644	39196667	+	myb transcription factor, putative	AT2G47460.1	Mtr.33865.1.S1_at
1:39286253	root_Ca	176	7.6842e-05	0.15296	4.003e-06	0.4003	219.147	2318	Medtr1g087790	39288571	39294055	+	transcriptional regulator family protein, putative	AT1G29220.1	Mtr.46182.1.S1_at
1:39582451	toleranceScore	106	3.0282e-06	0.17161	2.5213e-06	0.25213	168.915	1385	Medtr1g088510	39580540	39581066	+	NADH-quinone oxidoreductase protein	ATCG01250.1	none
1:39792208	shootDWreduction%	58	2.9511e-06	0.19828	0.00487	0.01782	-98.423	5208	Medtr1g088870	39797416	39804874	-	metal tolerance-like protein	AT2G47830.1	Mtr.4186.1.S1_at
1:39864269	toleranceScore	190	6.0839e-06	0.16743	2.4451e-06	0.24451	159.665	1453	Medtr1g088925	39865722	39866486	+	monothiol glutaredoxin-S2 protein	AT1G06830	none
1:39957620	shootDWreduction%	186	1.17e-05	0.15924	0.00183	0.02516	-81.802	911	Medtr1g088970	39955720	39956709	-	transmembrane protein, putative	AT2G47930.1	none
1:39958747	shootDWreduction%	14	5.6879e-07	0.23376	0.0014	0.02264	-93.387	1791	Medtr1g088980	39960538	39969497	-	DegP protease	AT2G47940	none
1:40050224	rootProline	38	1.1286e-05	0.16539	0.0415	2.22612	439.827	9403	Medtr1g089180	40038595	40040821	-	ankyrin repeat, PH and SEC7 domain secG-like protein	AT5G60070.1	Mtr.13766.1.S1_at
1:40159729	root_K/NaRatio	105	4.3732e-05	0.17387	0.01936	0.00187	-78.167	146	Medtr1g089740	40154626	40159583	-	E3 ubiquitin-protein ligase RF298-like protein, putative	AT1G03365.1	Mtr.47167.1.S1_at
1:40171605	root_K/NaRatio	26	7.9803e-06	0.17342	0.01922	0.00161	-80.362	0	Medtr1g089760	40171015	40187442	-	DUF3595 family protein	AT2G48060.1	none
1:40192876	root_K/NaRatio	44	1.7155e-05	0.18171	0.02118	0.00049444	-78.031	5434	Medtr1g089760	40171015	40187442	-	DUF3595 family protein	AT2G48060.1	none
1:40214223	root_K/NaRatio	32	1.0768e-05	0.18244	0.01907	0.00183	-86.576	2759	Medtr1g089850	40216982	40218744	+	synapse-associated protein, putative	AT1G03350.1	Mtr.41943.1.S1_at
1:40218198	root_K/NaRatio	146	5.9214e-05	0.15376	0.01979	0.00111	-89.498	0	Medtr1g089850	40216982	40218744	+	synapse-associated protein, putative	AT1G03350.1	Mtr.41943.1.S1_at
1:40218376	root_K/NaRatio	24	7.918e-06	0.18397	0.01923	0.00096428	-91.617	0	Medtr1g089850	40216982	40218744	+	synapse-associated protein, putative	AT1G03350.1	Mtr.41943.1.S1_at
1:40218634	root_K/NaRatio	91	3.6585e-05	0.17376	0.02045	0.0006181	-79.825	0	Medtr1g089850	40216982	40218744	+	synapse-associated protein, putative	AT1G03350.1	Mtr.41943.1.S1_at
1:40218806	root_K/NaRatio	196	7.9337e-05	0.1571	0.02043	2.0429e-07	-84.306	62	Medtr1g089850	40216982	40218744	+	synapse-associated protein, putative	AT1G03350.1	Mtr.41943.1.S1_at
1:40218807	root_K/NaRatio	197	7.9337e-05	0.1571	0.02043	2.0429e-07	-84.306	63	Medtr1g089850	40216982	40218744	+	synapse-associated protein, putative	AT1G03350.1	Mtr.41943.1.S1_at
1:40265915	root_K/NaRatio	46	1.749e-05	0.15632	0.02157	2.1566e-07	-78.771	0	Medtr1g089910	40262737	40267305	-	E3 ubiquitin ligase-like protein	AT1G63900.1	none
1:40637933	toleranceScore	187	6.0105e-06	0.15255	2.7164e-06	0.27164	189.76	0	Medtr1g090680	40635380	40639840	+	LRR and NB-ARC domain disease resistance protein	AT5G48620.1	none
1:40643614	toleranceScore	144	4.5176e-06	0.15536	2.7053e-06	0.27053	189.783	0	Medtr1g090683	40643432	40646016	-	DUF594 family protein	AT5G45540.1	Mtr.36806.1.S1_at
1:40908631	LeafSizeReduction%	135	5.9395e-06	0.18436	7.0631e-08	0.00706	-241.11	0	Medtr1g090857	40908499	40910088	+	hypothetical protein	no match	Mtr.2219.1.S1_x_at
1:40938077	shootDWreduction%	110	6.7449e-06	0.16746	0.00296	0.02235	-86.608	600	Medtr1g090873	40938677	40944143	-	SEC12p-like protein	AT3G52190.1	Mtr.12756.1.S1_at
1:40973104	toleranceScore	105	2.9422e-06	0.16287	2.602e-06	0.2602	181.488	2099	Medtr1g090890	40970340	40971005	+	FBD protein	no match	none
1:40973230	LeafChlReduction%	183	7.1534e-05	0.12487	0.00129	0.00672	-227.13	2225	Medtr1g090890	40970340	40971005	+	FBD protein	no match	none
1:40973230	toleranceScore	31	8.0464e-07	0.18511	2.6996e-06	0.26996	180.352	2225	Medtr1g090890	40970340	40971005	+	FBD protein	no match	none
1:41215606	root_K/NaRatio	8	2.1544e-06	0.20434	0.0198	1.9805e-07	-92.898	18250	Medtr1g091057	41194342	41197356	-	40S ribosomal protein S20-2	AT5G62300	none
1:41216001	root_Cl	3	5.4275e-07	0.21833	0.00241	240.727	974.626	18645	Medtr1g091057	41194342	41197356	-	40S ribosomal protein S20-2	AT5G62300	none
1:41216001	root_Na	28	5.4282e-06	0.18336	0.0008272	82.7205	849.647	18645	Medtr1g091057	41194342	41197356	-	40S ribosomal protein S20-2	AT5G62300	none
1:41565696	LeafSizeReduction%	13	4.1325e-07	0.19942	6.7707e-08	0.00677	-242.77	1090	Medtr1g492730	41566786	41570169	+	OTU-like cysteine protease	AT3G57810.1	Mtr.42783.1.S1_at
1:41706384	Stwater%	107	3.699e-05	0.16564	0.00288	2.8809e-08	-306.02	4163	Medtr1g092630	41701852	41702221	-	transmembrane protein, putative	no match	Mtr.33295.1.S1_at
1:41914612	leaf_K/NaRatio	96	3.9602e-09	0.2885	1.3493e-07	0.01349	-164.85	4978	Medtr1g093070	41919590	41920017	+	transmembrane protein, putative	no match	none
1:41915861	LeafChlReduction%	108	3.9685e-05	0.15535	0.00179	0.00622	-228.22	3729	Medtr1g093070	41919590	41920017	+	transmembrane protein, putative	no match	none
1:42717362	leafProline	113	1.1253e-06	0.17913	0.00077827	77.827	819.931	2180	Medtr1g094930	42711159	42715182	+	GATA type zinc finger transcription factor family protein	AT3G54810.1	Mtr.38427.1.S1_at
1:42717567	leafProline	123	1.3477e-06	0.17886	0.00072817	72.8167	791.972	2385	Medtr1g094930	42711159	42715182	+	GATA type zinc finger transcription factor family protein	AT3G54810.1	Mtr.38427.1.S1_at
1:42726831	leaf_K/NaRatio	195	3.9039e-08	0.22916	1.4201e-07	0.0142	-164.32	2467	Medtr1g094950	42729298	42729462	+	hypothetical protein	no match	none
1:42726831	leafProline	119	1.2322e-06	0.18039	0.00075246	75.246	816.087	2467	Medtr1g094950	42729298	42729462	+	hypothetical protein	no match	none
1:42746735	leaf_Cl	172	7.9093e-06	0.16558	0.01477	1476.74	1114.9	0	Medtr1g094980	42746410	42757521	-	phosphoglucomutase/phosphomannomutase family protein	AT5G17530.3	Mtr.9703.1.S1_at
1:42746735	leaf_Na	168	6.809e-06	0.1665	0.00502	501.656	996.139	0	Medtr1g094980	42746410	42757521	-	phosphoglucomutase/phosphomannomutase family protein	AT5G17530.3	Mtr.9703.1.S1_at
1:42746735	leafProline	136	1.5738e-06	0.18347	0.00072301	72.3007	768.822	0	Medtr1g094980	42746410	42757521	-	phosphoglucomutase/phosphomannomutase family protein	AT5G17530.3	Mtr.9703.1.S1_at
1:42746736	leaf_Cl	173	7.9093e-06	0.16558	0.01477	1476.74	1114.9	0	Medtr1g094980	42746410	42757521	-	phosphoglucomutase/phosphomannomutase family protein	AT5G17530.3	Mtr.9703.1.S1_at
1:42746736	leaf_Na	169	6.809e-06	0.1665	0.00502	501.656	996.139	0	Medtr1g094980	42746410	42757521	-	phosphoglucomutase/phosphomannomutase family protein	AT5G17530.3	Mtr.9703.1.S1_at
1:42746736	leafProline	137	1.5738e-06	0.18347	0.00072301	72.3007	768.822	0	Medtr1g094980	42746410	42757521	-	phosphoglucomutase/phosphomannomutase family protein	AT5G17530.3	Mtr.9703.1.S1_at
1:42746738	leaf_Cl	174	7.9093e-06	0.16558	0.01477	1476.74	1114.9	0	Medtr1g094980	42746410	42757521	-	phosphoglucomutase/phosphomannomutase family protein	AT5G17530.3	Mtr.9703.1.S1_at
1:42746738	leaf_Na	170	6.809e-06	0.1665	0.00502	501.656	996.139	0	Medtr1g094980	42746410	42757521	-	phosphoglucomutase/phosphomannomutase family protein	AT5G17530.3	Mtr.9703.1.S1_at
1:42746738	leafProline	138	1.5738e-06	0.18347	0.00072301	72.3007	768.822	0	Medtr1g094980	42746410	42757521	-	phosphoglucomutase/phosphomannomutase family protein	AT5G17530.3	Mtr.9703.1.S1_at
1:42865650	leaf_Ca	17	4.9084e-06	0.18975	4.63875	4.6388e-05	539.326	3405	Medtr1g095250	42869055	42878234	-	chorismate synthase	AT1G48850.1	Mtr.35801.1.S1_at
1:42865650	Stwater%	133	4.4574e-05	0.15318	0.003	3.0014e-08	-324.35	3405	Medtr1g095250	42869055	42878234	-	chorismate synthase	AT1G48850.1	Mtr.35801.1.S1_at
1:43217959	leaf_Cl	162	7.4766e-06	0.15868	0.01565	1564.67	1173.24	2261	Medtr1g095970	43220220	43222639	-	neutral/alkaline invertase	AT4G09510.1	Mtr.18500.1.S1_at
1:43217959	leaf_Na	180	7.112e-06	0.15732	0.00534	534.208	1049.65	2261	Medtr1g095970	43220220	43222639	-	neutral/alkaline invertase	AT4G09510.1	Mtr.18500.1.S1_at
1:43304571	root_K/NaRatio	82	3.5383e-05	0.16103	0.02059	2.0589e-07	-90.377	0	Medtr1g096000	43300842	43305675	+	PIN domain protein	AT1G34355.1	Mtr.37129.1.S1_at
1:43384393	leaf_Ca	192	4.172e-05	0.1702	4.77802	4.778e-05	504.674	4985	Medtr1g096340	43389378	43393406	+	transcription termination factor family protein	At4g09620	none
1:43613662	root_Cl	131	2.5745e-05	0.17197	0.00247	247.45	935.099	0	Medtr1g096810	43613134	43619585	-	tRNA nucleotidyltransferase	AT1G22660.1	none
1:43699004	shootDWreduction%	7	3.1467e-07	0.21761	0.00653	0.01538	-106.68	6161	Medtr1g096970	43705165	43712400	-	DUF668 family protein	AT1G34320.1	Mtr.11935.1.S1_at
1:43819211	root_K/NaRatio	88	3.5976e-05	0.16391	0.01952	0.00082453	-90.844	0	Medtr1g097140	43816450	43824050	-	vegetative incompatibility HET-E-like protein	AT1G71840	none
1:44036333	leaf_K	77	1.8066e-05	0.17029	2.06196	4.48577	566.397	2992	Medtr1g097610	44028473	44033341	-	30S ribosomal protein S1	AT1G71720.1	none
1:44208838	root_K	52	8.4514e-06	0.17372	9.00963	65.4158	748.761	0	Medtr1g098230	44208672	44209669	+	glutaredoxin family protein	AT3G28850.1	none
1:44337451	LeafSizeReduction%	87	3.754e-06	0.17768	0.00012184	0.0069	-258.94	3460	Medtr1g098460	44330832	44333991	-	AP2 domain class transcription factor	AT5G61890.1	Mtr.37973.1.S1_at
1:44837706	leaf_Ca	130	2.9509e-05	0.17218	6.0616e-05	6.06155	506.749	0	Medtr1g099320	44837562	44838789	+	chitinase	AT5G24090.1	Mtr.12466.1.S1_at
1:45306610	root_Na	43	9.2416e-06	0.1929	0.00082372	82.3716	762.164	1533	Medtr1g100900	45301134	45305077	-	hypothetical protein	AT3G08880.1	Mtr.47288.1.S1_at
1:45545459	root_K/NaRatio	174	7.1851e-05	0.13581	0.02125	0.00079065	-77.343	0	Medtr1g100623	45542374	45546819	-	hypothetical protein	AT5G52300.2	Mtr.40597.1.S1_at
1:45860143	root_K	68	1.1254e-05	0.15377	0.00084211	84.2109	799.834	0	Medtr1g101540	45859318	45862642	-	TraB family protein	AT5G52030.2	Mtr.12138.1.S1_at
1:45916755	root_Cl	55	1.0561e-05	0.19077	0.00235	234.987	896.121	4891	Medtr1g101650	45911100	45911864	+	transmembrane protein, putative	no match	none
1:46179615	leaf_K	83	2.0301e-05	0.18118	0.11592	7.70735	529.434	2696	Medtr1g102260	46182311	46182782	+	cytochrome P450 family protein	AT2G45510.1	Mtr.46848.1.S1_at
1:46237306	shootDWreduction%	175	1.1248e-05	0.16543	0.00157	0.02531	-79.549	335	Medtr1g102380	46235719	46236971	+	transcription factor bHLH120-like protein, putative	AT5G51790.1	Mtr.35725.1.S1_at
1:46316769	root_K/NaRatio	9	2.8453e-06	0.19574	0.01949	0.00049058	-94.963	54	Medtr1g102530	46313719	46316715	-	hypothetical protein	no match	none
1:46935561	Stwater%	100	3.3561e-05	0.16457	0.00242	0.00054235	-313.07	316	Medtr1g103690	46935877	46938358	-	O-acetylserine (thiol) lyase	AT4G14880.4	none
1:46978983	leaf_K/NaRatio	180	2.9884e-08	0.27843	0.00626	0.00463	-158.18	340	Medtr1g103810	46979323	46981627	+	photosystem II Pbs27 protein	AT1G05385.1	none
1:47036279	rootProline	85	2.2807e-05	0.15926	2.2671e-05	2.2671	416.829	9006	Medtr1g103900	47045285	47049233	-	class IV aminotransferase	AT3G54970	none
1:47690637	root_K/NaRatio	113	4.5529e-05	0.14648	0.02255	2.2552e-07	-71.254	0	Medtr1g105710	47685479	47691680	+	cysteine-rich receptor-kinase-like protein	AT4G21410.1	none
1:47773191	leaf_K	59	1.3043e-05	0.1805	0.84814	5.80645	541.861	0	Medtr1g105840	47772789	47775964	+	cysteine-rich receptor-kinase-like protein	AT4G21410	Mtr.7769.1.S1_at
1:47824610	leaf_K	6	1.9063e-06	0.19022	5.23194	5.2319e-05	515.011	354	Medtr1g105900	47821629	47824256	+	xyloglucan endotransglucosylase/hydrolase family protein	AT2G14620.1	none
1:47967309	LeafSizeReduction%	8	1.9066e-07	0.22548	0.00081832	0.00566	-253.55	1809	Medtr1g106035	47965102	47965500	-	hypothetical protein	no match	none
1:48139890	root_Cl	118	2.3742e-05	0.1468	0.00264	264.372	951.928	364	Medtr1g106460	48140254	48142311	-	basic helix loop helix (BHLH) DNA-binding family protein	AT2G14760.1	none
1:48139890	root_Na	171	3.6275e-05	0.13966	4.84041	81.3139	828.166	364	Medtr1g106460	48140254	48142311	-	basic helix loop helix (BHLH) DNA-binding family protein	AT2G14760.1	none
1:48295694	root_K	77	1.2133e-05	0.15433	11.9418	63.5217	823.909	0	Medtr1g106755	48294909	48296414	-	ribosomal protein S14p/S29e	AT3G43980	none
1:48519394	leaf_K	169	3.8599e-05	0.15873	7.7238e-05	7.72383	572.222	3464	Medtr1g107215	48522858	48523958	+	plant basic secretory protein (BSP) family protein	AT2G15130	none
1:48700627	leaf_Ca	106	2.3788e-05	0.17875	2.24078	2.36586	489.532	308	Medtr1g107410	48700935	48701255	+	transmembrane protein, putative	AT4G37290.1	none
1:48704399	leaf_Ca	3	8.7265e-07	0.21201	1.35554	3.66911	533.936	2504	Medtr1g107415	48706903	48707187	-	40S ribosomal S10-like protein, putative	AT4G29090.1	none
1:49145622	rootProline	113	3.0016e-05	0.13291	2.4218e-05	2.4218	416.909	0	Medtr1g108740	49144984	49146018	+	DUF295 family protein	AT2G17030.1	Mtr.19103.1.S1_at
1:49145625	rootProline	114	3.0016e-05	0.13291	2.4218e-05	2.4218	416.909	0	Medtr1g108740	49144984	49146018	+	DUF295 family protein	AT2G17030.1	Mtr.19103.1.S1_at
1:49150427	rootProline	138	3.5322e-05	0.13599	2.4108e-05	2.41081	391.38	473	Medtr1g108750	49149534	49149954	+	hypothetical protein	AT2G17036.1	Mtr.50357.1.S1_at
1:49421419	Stwater%	78	2.6073e-05	0.1477	0.00167	0.00144	-299.79	6876	Medtr1g109310	49428295	49430047	-	hypothetical protein	no match	none
1:49421443	shootDWreduction%	184	1.1671e-05	0.15817	0.00865	0.01438	-89.662	6852	Medtr1g109310	49428295	49430047	-	hypothetical protein	no match	none
1:49421443	Stwater%	76	2.5613e-05	0.14291	0.0017	0.0014	-310.89	6852	Medtr1g109310	49428295	49430047	-	hypothetical protein	no match	none
1:49551585	leaf_Cl	136	6.4559e-06	0.19476	1149.4	0.01149	1117.87	0	Medtr1g109560	49551369	49551650	+	hypothetical protein	no match	none
1:49551585	leaf_Na	113	4.5325e-06	0.19955	384.299	0.00384	997.357	0	Medtr1g109560	49551369	49551650	+	hypothetical protein	no match	none
1:49670977	LeafSizeReduction%	159	7.2528e-06	0.15584	0.00090333	0.00567	-251.09	0	Medtr1g110120	49669527	49672177	+	wall associated kinase-like protein	AT1G25390.1	Mtr.32103.1.S1_at
1:49670981	LeafSizeReduction%	160	7.2528e-06	0.15584	0.00090333	0.00567	-251.09	0	Medtr1g110120	49669527	49672177	+	wall associated kinase-like protein	AT1G25390.1	Mtr.32103.1.S1_at
1:50588696	root_K/NaRatio	41	1.5807e-05	0.18186	0.02038	0.00058088	-83.694	207	Medtr1g111870	50588903	50589990	+	hypothetical protein	no match	none
1:50863094	leaf_K/NaRatio	127	8.2607e-09	0.27329	1.358e-07	0.01358	-169.5	0	Medtr1g112350	50861047	50863234	+	glycyl-tRNA synthetase, putative	AT1G29880.1	none
1:50977795	rootProline	170	4.5756e-05	0.15624	2.3292e-05	2.32923	395.132	845	Medtr1g112620	50978640	50978880	-	hypothetical protein	no match	none
1:51523838	root_K/NaRatio	45	1.7457e-05	0.17316	0.0198	0.00093064	-89.528	978	Medtr1g114190	51524816	51530247	-	pentatricopeptide (PPR) repeat protein, putative	AT2G25800.1	none
1:51684808	LeafSizeReduction%	116	5.0091e-06	0.18498	0.005	5.0036e-08	-260.52	0	Medtr1g114520	51682837	51689805	-	anthranilate synthase alpha 1	AT2G29690.1	Mtr.39408.1.S1_at
1:51759057	LeafSizeReduction%	5	9.87e-08	0.24367	0.00133	0.00444	-253.8	1097	Medtr1g114650	51756508	51757960	-	F-box protein interaction domain protein	no match	none
1:52628438	root_Cl	33	6.4594e-06	0.19689	28.1664	200.139	907.916	0	Medtr1g116390	52628314	52629879	+	transmembrane protein, putative	AT4G32380.1	Mtr.14093.1.S1_at
2:69226	LeafSizeReduction%	47	1.8541e-06	0.19014	6.7802e-08	0.00678	-254.39	11870	Medtr2g005130	54899	57356	-	peptide/nitrate transporter	AT1G59740.1	Mtr.9913.1.S1_s_at
2:69226	shootDWreduction%	54	2.7615e-06	0.19733	2.4956e-07	0.02496	-98.919	11870	Medtr2g005130	54899	57356	-	peptide/nitrate transporter	AT1G59740.1	Mtr.9913.1.S1_s_at
2:104659	toleranceScore	33	9.6649e-07	0.17455	2.6255e-06	0.26255	186.073	0	Medtr2g005250	104518	105668	+	hypothetical protein	AT4G24265.1	Mtr.19428.1.S1_at
2:178772	root_Ca	37	1.1596e-05	0.17625	3.8811e-06	0.38811	222.302	3905	Medtr2g005490	182677	184232	+	DUF223 domain protein	AT1G52950	none
2:242887	toleranceScore	17	5.8943e-07	0.19622	2.2423e-06	0.22423	150.056	299	Medtr2g005625	243186	243727	-	hypothetical protein	no match	none
2:245814	toleranceScore	130	4.1129e-06	0.16009	2.6978e-06	0.26978	185.861	0	Medtr2g005620	241467	247074	+	shaggy-like kinase dzeta	AT1G09840.6	Mtr.50157.1.S1_at
2:273230	toleranceScore	167	5.1696e-06	0.18596	2.5826e-06	0.25826	172.156	0	Medtr2g005690	272234	275704	+	70 kDa heat shock protein	AT5G49910.1	Mtr.41192.1.S1_at
2:280567	toleranceScore	25	7.1022e-07	0.18737	2.6309e-06	0.26309	177.311	1333	Medtr2g005710	278053	279234	-	hypothetical protein	AT2G30720.1	Mtr.19408.1.S1_at
2:324055	toleranceScore	171	5.2432e-06	0.17906	2.628e-06	0.2628	183.188	893	Medtr2g005810	318339	323162	+	LRR receptor-like kinase family protein	AT5G65700.2	Mtr.2441.1.S1_s_at
2:324062	toleranceScore	160	4.9429e-06	0.18144	2.6202e-06	0.26202	182.332	900	Medtr2g005810	318339	323162	+	LRR receptor-like kinase family protein	AT5G65700.2	Mtr.2441.1.S1_s_at
2:324164	toleranceScore	26	7.2572e-07	0.21555	2.5425e-06	0.25425	167.405	1002	Medtr2g005810	318339	323162	+	LRR receptor-like kinase family protein	AT5G65700.2	Mtr.2441.1.S1_s_at
2:326399	toleranceScore	86	2.4721e-06	0.17685	2.6177e-06	0.26177	167.73	0	Medtr2g005820	325936	330633	+	bromodomain protein	AT1G58025.3	Mtr.19415.1.S1_at
2:335021	toleranceScore	197	6.3513e-06	0.18112	2.6365e-06	0.26365	180.069	0	Medtr2g005830	333131	337857	-	tRNA pseudouridine synthase A	AT1G09800.1	Mtr.50125.1.S1_at
2:337834	LeafSizeReduction%	192	9.228e-06	0.14183	7.3754e-08	0.00738	-253.82	0	Medtr2g005830	333131	337857	-	tRNA pseudouridine synthase A	AT1G09800.1	Mtr.50125.1.S1_at
2:337878	LeafSizeReduction%	48	1.8682e-06	0.17527	7.1581e-08	0.00716	-239.58	21	Medtr2g005830	333131	337857	-	tRNA pseudouridine synthase A	AT1G09800.1	Mtr.50125.1.S1_at
2:337878	shootDWreduction%	63	3.6929e-06	0.17466	0.00066247	0.02593	-87.157	21	Medtr2g005830	333131	337857	-	tRNA pseudouridine synthase A	AT1G09800.1	Mtr.50125.1.S1_at
2:338050	shootDWreduction%	34	1.0732e-06	0.19528	0.00036844	0.02497	-91.365	193	Medtr2g005830	333131	337857	-	tRNA pseudouridine synthase A	AT1G09800.1	Mtr.50125.1.S1_at
2:341934	shootDWreduction%	172	1.1162e-05	0.16288	2.6237e-07	0.02624	-86.488	0	Medtr2g005840	338760	345315	-	evolutionarily carboxy-terminal region protein	AT1G09810.1	Mtr.44293.1.S1_at
2:350609	toleranceScore	180	5.8273e-06	0.16203	2.7414e-06	0.27414	178.537	5294	Medtr2g005840	338760	345315	-	evolutionarily carboxy-terminal region protein	AT1G09810.1	Mtr.44293.1.S1_at
2:351495	LeafSizeReduction%	161	7.3417e-06	0.15986	6.7359e-08	0.00674	-242.19	6180	Medtr2g005840	338760	345315	-	evolutionarily carboxy-terminal region protein	AT1G09810.1	Mtr.44293.1.S1_at
2:351495	shootDWreduction%	85	5.0694e-06	0.17302	2.7826e-07	0.02783	-81.83	6180	Medtr2g005840	338760	345315	-	evolutionarily carboxy-terminal region protein	AT1G09810.1	Mtr.44293.1.S1_at
2:351495	toleranceScore	175	5.5528e-06	0.16781	2.7012e-06	0.27012	171.249	6180	Medtr2g005840	338760	345315	-	evolutionarily carboxy-terminal region protein	AT1G09810.1	Mtr.44293.1.S1_at
2:353752	LeafSizeReduction%	27	1.0576e-06	0.18591	6.2706e-08	0.00627	-254.67	8437	Medtr2g005840	338760	345315	-	evolutionarily carboxy-terminal region protein	AT1G09810.1	Mtr.44293.1.S1_at
2:353752	shootDWreduction%	148	9.7305e-06	0.16086	2.4975e-07	0.02497	-95.424	8437	Medtr2g005840	338760	345315	-	evolutionarily carboxy-terminal region protein	AT1G09810.1	Mtr.44293.1.S1_at
2:353752	toleranceScore	77	2.2522e-06	0.176	2.5687e-06	0.25687	168.574	8437	Medtr2g005840	338760	345315	-	evolutionarily carboxy-terminal region protein	AT1G09810.1	Mtr.44293.1.S1_at
2:353752	Stwater%	127	4.3193e-05	0.13733	3.9279e-08	0.00393	-304.29	8437	Medtr2g005840	338760	345315	-	evolutionarily carboxy-terminal region protein	AT1G09810.1	Mtr.44293.1.S1_at
2:373787	toleranceScore	82	2.3647e-06	0.17474	2.6571e-06	0.26571	172.43	0	Medtr2g005880	372401	376489	+	lactoylglutathione lyase/glyoxalase I family protein	AT1G80160.1	Mtr.5857.1.S1_s_at
2:376776	shootDWreduction%	75	4.2226e-06	0.17803	0.00083701	0.02375	-92.066	287	Medtr2g005880	372401	376489	+	lactoylglutathione lyase/glyoxalase I family protein	AT1G80160.1	Mtr.5857.1.S1_s_at
2:387254	LeafSizeReduction%	126	5.616e-06	0.14961	7.1079e-08	0.00711	-258.36	525	Medtr2g005920	386364	386729	+	lipoxygenase	AT3G22400.1	Mtr.25053.1.S1_at
2:387254	toleranceScore	120	3.4781e-06	0.15894	2.5994e-06	0.25994	184.349	525	Medtr2g005920	386364	386729	+	lipoxygenase	AT3G22400.1	Mtr.25053.1.S1_at
2:387332	LeafSizeReduction%	91	3.9255e-06	0.15437	7.289e-08	0.00729	-255.27	593	Medtr2g005910	387925	389011	+	hypothetical protein	AT1G58070.1	none
2:387332	toleranceScore	184	5.9479e-06	0.15272	2.7431e-06	0.27431	190.963	593	Medtr2g005910	387925	389011	+	hypothetical protein	AT1G58070.1	none
2:390591	LeafChlReduction%	112	4.1318e-05	0.13649	0.00528	0.00050623	-236.03	0	Medtr2g005900	389162	393329	+	nitrogen fixation protein NifU	AT5G49940.1	Mtr.123.1.S1_s_at
2:398810	LeafChlReduction%	100	3.699e-05	0.13586	0.0054	0.00116	-227.37	0	Medtr2g005950	397934	401235	+	PHD-finger protein	AT1G14770.2	Mtr.25055.1.S1_at
2:425547	LeafSizeReduction%	97	4.1454e-06	0.19144	7.0072e-08	0.00701	-237.77	32	Medtr2g006030	424709	425515	-	hypothetical protein	AT5G58840.1	Mtr.120.1.S1_at
2:476457	LeafSizeReduction%	49	1.9168e-06	0.17568	6.558e-08	0.00656	-250.75	5011	Medtr2g006150	468724	471446	-	TCP family transcription factor	AT1G58100.1	Mtr.35828.1.S1_at
2:476457	shootDWreduction%	100	5.9843e-06	0.16652	2.6534e-07	0.02653	-88.427	5011	Medtr2g006150	468724	471446	-	TCP family transcription factor	AT1G58100.1	Mtr.35828.1.S1_at
2:476457	toleranceScore	2	6.9328e-08	0.22082	2.4431e-06	0.24431	165.289	5011	Medtr2g006150	468724	471446	-	TCP family transcription factor	AT1G58100.1	Mtr.35828.1.S1_at
2:476457	Stwater%	14	3.7087e-06	0.17113	6.1721e-05	0.00379	-309.38	5011	Medtr2g006150	468724	471446	-	TCP family transcription factor	AT1G58100.1	Mtr.35828.1.S1_at
2:483755	toleranceScore	79	2.3478e-06	0.18261	2.707e-06	0.2707	167.899	201	Medtr2g006170	482592	483554	-	60S ribosomal protein L27-1	AT4G15000.1	Mtr.40148.1.S1_s_at
2:577901	shootDWreduction%	25	7.323e-07	0.20536	2.3463e-07	0.02346	-96.841	979	Medtr2g006440	578880	586948	+	ATP-dependent DNA helicase RecQ family protein	AT1G10930.1	Mtr.25031.1.S1_s_at
2:577939	shootDWreduction%	17	6.2925e-07	0.20779	0.00067417	0.02202	-98.975	941	Medtr2g006440	578880	586948	+	ATP-dependent DNA helicase RecQ family protein	AT1G10930.1	Mtr.25031.1.S1_s_at
2:647238	leaf_K/NaRatio	141	1.4714e-08	0.26555	0.01208	1.2084e-07	-151.87	4403	Medtr2g006850	641301	642835	-	hypothetical protein	AT1G22030.1	Mtr.33147.1.S1_at
2:818482	leaf_K/NaRatio	84	2.9616e-09	0.28441	0.00192	0.01038	-173.89	1907	Medtr2g007090	820389	821547	+	F-box/RNI/FBD-like domain protein	AT3G52670.1	none
2:2009591	root_K	11	2.3548e-06	0.20557	0.00073522	73.5217	756.36	0	Medtr2g009650	2001720	2009761	+	RNA-binding KH domain protein	AT5G64390.1	Mtr.20773.1.S1_a_at
2:2717804	LeafChlReduction%	117	4.4345e-05	0.14962	7.9151e-08	0.00792	-232.13	0	Medtr2g011270	2716165	2721362	-	G-type lectin S-receptor-like serine/threonine-kinase	AT1G11330.2	none
2:3010155	toleranceScore	186	6.0027e-06	0.18314	2.7098e-06	0.27098	180.8	0	Medtr2g011940	3002612	3013228	+	AP2/B3 transcription factor family protein	AT4G32010.1	Mtr.1629.1.S1_s_at
2:3010223	leafProline	149	1.8433e-06	0.18715	2.92177	72.1215	774.749	0	Medtr2g011940	3002612	3013228	+	AP2/B3 transcription factor family protein	AT4G32010.1	Mtr.1629.1.S1_s_at
2:3010223	toleranceScore	52	1.543e-06	0.17905	2.5087e-06	0.25087	168.789	0	Medtr2g011940	3002612	3013228	+	AP2/B3 transcription factor family protein	AT4G32010.1	Mtr.1629.1.S1_s_at
2:3010223	Stwater%	58	1.8976e-05	0.14626	0.00099179	0.00241	-313.95	0	Medtr2g011940	3002612	3013228	+	AP2/B3 transcription factor family protein	AT4G32010.1	Mtr.1629.1.S1_s_at
2:3013209	toleranceScore	162	4.9749e-06	0.18507	2.6133e-06	0.26133	176.517	0	Medtr2g011940	3002612	3013228	+	AP2/B3 transcription factor family protein	AT4G32010.1	Mtr.1629.1.S1_s_at
2:3018660	toleranceScore	104	2.9221e-06	0.18029	2.8078e-06	0.28078	171.885	0	Medtr2g012290	3018551	3019083	-	hypothetical protein	AT4G21560.3	none
2:3018660	Stwater%	138	4.6225e-05	0.14126	0.00124	0.00187	-302.63	0	Medtr2g012290	3018551	3019083	-	hypothetical protein	AT4G21560.3	none
2:3253780	leaf_Cl	130	6.2845e-06	0.1645	0.016	1600.33	1155.4	6079	Medtr2g012700	3247235	3247701	+	B3 DNA-binding domain protein	AT4G00260.1	none
2:3491884	leaf_K/NaRatio	193	3.7994e-08	0.27121	0.00234	0.00919	-166.61	436	Medtr2g013150	3490793	3491448	-	mediator of RNA polymerase II transcription subunit 16	AT4G04920.2	Mtr.16394.1.S1_at
2:3622860	root_K/NaRatio	65	2.5797e-05	0.14509	0.02127	0.00081884	-78.401	0	Medtr2g013450	3620902	3623288	-	PPR containing plant protein	AT4G21705	none
2:3657843	root_K/NaRatio	181	7.3598e-05	0.12947	0.02152	0.00053037	-81.075	0	Medtr2g013540	3653927	3660361	+	TCP-1/cpn60 chaperonin family protein	AT5G26360.1	Mtr.29361.1.S1_at
2:3690144	toleranceScore	169	5.1796e-06	0.17994	2.6613e-06	0.26613	184.214	1369	Medtr2g013640	3691513	3694911	-	DUF2921 family protein	AT4G21700.1	Mtr.39935.1.S1_at
2:3801428	root_Ca	21	4.8014e-06	0.20631	3.9233e-06	0.39233	201.639	4603	Medtr2g013880	3806031	3808254	+	DUF506 family protein	AT4G32480.1	Mtr.48695.1.S1_at
2:4318760	LeafChlReduction%	60	1.7039e-05	0.16063	0.00121	0.00677	-240.59	63	Medtr2g014845	4318823	4319089	-	hypothetical protein	AT4G29090.1	none
2:4510754	root_K/NaRatio	195	7.8716e-05	0.13495	0.02188	2.1882e-07	-74.779	2045	Medtr2g015310	4503567	4508709	-	glutamate receptor 2.7	AT4G35290.1	none
2:4510780	root_K/NaRatio	130	5.3915e-05	0.14355	0.0222	2.2196e-07	-72.104	2071	Medtr2g015310	4503567	4508709	-	glutamate receptor 2.7	AT4G35290.1	none
2:4724668	leaf_Ca	145	3.2913e-05	0.14366	5.8382e-05	5.83822	511.862	267	Medtr2g015820	4724028	4724401	+	hypothetical protein	no match	none
2:4744291	root_K	184	3.1601e-05	0.14128	0.00081574	81.5741	796.334	0	Medtr2g015850	4742638	4745104	+	papain family cysteine protease	AT2G34080.1	Mtr.2251.1.S1_at
2:4753106	root_K	73	1.1642e-05	0.14534	0.12658	80.2775	846.411	63	Medtr2g015860	4745434	4753043	-	maternal effect embryo arrest 18 protein	AT2G34090.2	Mtr.32399.1.S1_at
2:5006339	root_Cl	116	2.3228e-05	0.1778	0.00249	249.425	911.923	3055	Medtr2g016380	5009394	5011100	+	cysteine proteinase superfamily protein	AT1G09850	none
2:5006339	root_K	183	3.1564e-05	0.16877	0.00074124	74.124	771.512	3055	Medtr2g016380	5009394	5011100	+	cysteine proteinase superfamily protein	AT1G09850	none
2:5700323	root_Cl	103	2.0442e-05	0.15532	0.00243	243.374	899.909	1051	Medtr2g018135	5689564	5699272	+	subtilisin-like serine protease	AT5G45650.1	Mtr.10195.1.S1_at
2:6071063	root_Cl	1	2.5415e-07	0.21717	70.8089	145.359	909.388	1048	Medtr2g018990	6072111	6074001	-	serine/threonine kinase family protein	AT2G34650.1	Mtr.31632.1.S1_at
2:6071063	root_K	123	2.1278e-05	0.15432	28.3203	43.8075	783.571	1048	Medtr2g018990	6072111	6074001	-	serine/threonine kinase family protein	AT2G34650.1	Mtr.31632.1.S1_at
2:6071063	root_Na	10	2.3292e-06	0.18522	21.8771	51.2714	790.345	1048	Medtr2g018990	6072111	6074001	-	serine/threonine kinase family protein	AT2G34650.1	Mtr.31632.1.S1_at
2:6094822	leaf_K/NaRatio	46	1.0902e-09	0.29901	0.00209	0.00995	-175.34	250	Medtr2g019010	6095072	6097492	-	transmembrane protein, putative	no match	none
2:6102122	rootProline	173	4.6389e-05	0.14983	0.05015	2.29621	436.691	0	Medtr2g019020	6098667	6117368	-	multidrug resistance protein ABC transporter family protein	AT2G34660.2	Mtr.9633.1.S1_at
2:6102611	rootProline	148	3.8434e-05	0.14556	2.2934e-05	2.29344	444.825	0	Medtr2g019020	6098667	6117368	-	multidrug resistance protein ABC transporter family protein	AT2G34660.2	Mtr.9633.1.S1_at
2:6404443	root_K/NaRatio	75	3.1395e-05	0.14224	0.01764	0.0026	-91.247	10738	Medtr2g019575	6415181	6419247	-	CBL-interacting kinase	AT1G01140	none
2:6406246	root_K/NaRatio	115	4.6025e-05	0.13823	0.02154	2.1542e-07	-78.782	8935	Medtr2g019575	6415181	6419247	-	CBL-interacting kinase	AT1G01140	none
2:6431260	root_Na	84	1.5999e-05	0.14881	0.00087713	87.7134	833.564	0	Medtr2g019610	6431223	6431462	+	cysteine protease, putative	no match	none
2:6434537	root_Na	17	3.8451e-06	0.18243	0.00088139	88.1393	769.27	3075	Medtr2g019610	6431223	6431462	+	cysteine protease, putative	no match	none
2:6434650	root_Na	96	1.9265e-05	0.15462	0.00089546	89.5456	791.925	3188	Medtr2g019610	6431223	6431462	+	cysteine protease, putative	no match	none
2:6439716	root_Na	68	1.3296e-05	0.15952	0.00082245	82.2453	782.741	0	Medtr2g019620	6438990	6443888	+	LA-related protein 6 LA RNA-binding domain protein, putative	AT5G46250.1	Mtr.40357.1.S1_at
2:6440156	root_Na	199	4.3006e-05	0.13281	0.00082276	82.2757	840.764	0	Medtr2g019620	6438990	6443888	+	LA-related protein 6 LA RNA-binding domain protein, putative	AT5G46250.1	Mtr.40357.1.S1_at
2:6440157	root_Na	200	4.3006e-05	0.13281	0.00082276	82.2757	840.764	0	Medtr2g019620	6438990	6443888	+	LA-related protein 6 LA RNA-binding domain protein, putative	AT5G46250.1	Mtr.40357.1.S1_at
2:6527248	root_Na	174	3.6647e-05	0.14007	20.1411	59.1989	826.867	0	Medtr2g019790	6523643	6528744	-	Obg family GTPase CgtA	AT5G18570.1	Mtr.44919.1.S1_at
2:6654766	root_Ca	200	8.9045e-05	0.12864	0.06385	0.32726	220.309	0	Medtr2g020080	6654608	6655531	-	transmembrane protein, putative	AT1G57790.1	none
2:7267328	root_Na	137	3.0244e-05	0.17246	0.00081116	81.1162	781.248	4679	Medtr2g021340	7259519	7262649	-	endo-1,3; 1,4-beta-D-glucanase-like protein	AT3G23600.1	Mtr.14976.1.S1_at
2:7699989	LeafSizeReduction%	88	3.8022e-06	0.16765	6.6537e-08	0.00665	-247.92	0	Medtr2g022320	7698513	7699991	+	eukaryotic aspartyl protease family protein	AT1G03220.1	none
2:7949727	leaf_Na	199	8.2694e-06	0.16152	0.00499	498.626	995.472	1160	Medtr2g022840	7950887	7953825	+	phosphatidylglycerolphosphate synthase	AT4G04870.1	Mtr.41783.1.S1_at
2:8018052	root_Ca	165	7.2734e-05	0.13697	4.2209e-06	0.42209	212.367	0	Medtr2g022990	8013186	8018100	-	hypothetical protein	AT1G61900	none
2:8019074	root_Ca	124	5.5915e-05	0.12876	4.1537e-06	0.41537	231.198	712	Medtr2g023000	8019786	8021650	+	hypothetical protein	AT5G02430.1	none
2:9101968	root_Ca	132	5.8321e-05	0.13326	3.9958e-06	0.39958	218.026	0	Medtr2g025490	9097566	9103841	-	hypothetical protein	AT4G22320.2	Mtr.20684.1.S1_at
2:9160621	root_K/NaRatio	155	6.5392e-05	0.13161	0.02232	2.232e-07	-77.596	416	Medtr2g025610	9159732	9160205	+	transmembrane protein, putative	AT5G13500.3	none
2:9160622	root_K/NaRatio	156	6.5392e-05	0.13161	0.02232	2.232e-07	-77.596	417	Medtr2g025610	9159732	9160205	+	transmembrane protein, putative	AT5G13500.3	none
2:9165449	root_K/NaRatio	185	7.5418e-05	0.13023	0.0221	2.2101e-07	-81.174	0	Medtr2g025620	9161990	9168202	-	transcription initiation factor IIF subunit alpha	AT4G12610.2	none
2:9180459	root_Cl	155	2.9744e-05	0.17121	11.5521	231.513	928.191	33	Medtr2g025650	9180492	9180845	+	hypothetical protein	no match	none
2:9180459	root_Na	151	3.3034e-05	0.16811	3.42877	81.419	811.022	33	Medtr2g025650	9180492	9180845	+	hypothetical protein	no match	none
2:9313224	leaf_Ca	142	3.1825e-05	0.14863	1.31496	4.11099	499.497	1750	Medtr2g426060	9314974	9318747	-	F-box and associated interaction domain protein	AT4G12560.2	Mtr.24133.1.S1_at
2:9554840	leaf_K/NaRatio	198	3.9634e-08	0.22357	1.4165e-07	0.01416	-167.87	2121	Medtr2g026425	9551097	9552719	-	hypothetical protein	AT4G16460.3	Mtr.23999.1.S1_at
2:9555407	leaf_K/NaRatio	130	9.7509e-09	0.25579	1.415e-07	0.01415	-156.63	2688	Medtr2g026425	9551097	9552719	-	hypothetical protein	AT4G16460.3	Mtr.23999.1.S1_at
2:10131069	Stwater%	144	4.7341e-05	0.12791	0.00147	0.00182	-328.06	960	Medtr2g027660	10132029	10135733	+	RAB GTPase-like protein C2B	AT4G17170.1	Mtr.40348.1.S1_at
2:10660713	toleranceScore	67	1.8858e-06	0.17338	0.00066707	0.26974	183.217	0	Medtr2g028730	10659792	10661824	-	Trm112p-like protein	AT1G78190.1	Mtr.16016.1.S1_at
2:10660713	Stwater%	185	5.9157e-05	0.12747	0.00113	0.00234	-319.64	0	Medtr2g028730	10659792	10661824	-	Trm112p-like protein	AT1G78190.1	Mtr.16016.1.S1_at
2:10660987	toleranceScore	59	1.7131e-06	0.17413	2.6558e-06	0.26558	180.937	0	Medtr2g028730	10659792	10661824	-	Trm112p-like protein	AT1G78190.1	Mtr.16016.1.S1_at
2:10662335	leaf_K	50	1.0757e-05	0.16022	7.5167e-05	7.5167	534.052	511	Medtr2g028730	10659792	10661824	-	Trm112p-like protein	AT1G78190.1	Mtr.16016.1.S1_at
2:10662335	LeafChlReduction%	180	6.8971e-05	0.12907	0.00181	0.00544	-228.37	511	Medtr2g028730	10659792	10661824	-	Trm112p-like protein	AT1G78190.1	Mtr.16016.1.S1_at
2:10662335	toleranceScore	8	3.6867e-07	0.20058	2.5029e-06	0.25029	168.072	511	Medtr2g028730	10659792	10661824	-	Trm112p-like protein	AT1G78190.1	Mtr.16016.1.S1_at
2:10662335	Stwater%	57	1.8431e-05	0.14771	0.00123	0.00199	-315.78	511	Medtr2g028730	10659792	10661824	-	Trm112p-like protein	AT1G78190.1	Mtr.16016.1.S1_at
2:10662535	LeafChlReduction%	109	4.0086e-05	0.13265	0.0023	0.00542	-227.19	711	Medtr2g028730	10659792	10661824	-	Trm112p-like protein	AT1G78190.1	Mtr.16016.1.S1_at
2:10662535	toleranceScore	15	5.1964e-07	0.19013	2.4988e-06	0.24988	173.687	711	Medtr2g028730	10659792	10661824	-	Trm112p-like protein	AT1G78190.1	Mtr.16016.1.S1_at
2:10662535	Stwater%	155	5.1107e-05	0.12932	0.0014	0.00183	-324.81	711	Medtr2g028730	10659792	10661824	-	Trm112p-like protein	AT1G78190.1	Mtr.16016.1.S1_at
2:10662614	toleranceScore	149	4.7049e-06	0.16942	0.00983	0.25347	172.832	790	Medtr2g028730	10659792	10661824	-	Trm112p-like protein	AT1G78190.1	Mtr.16016.1.S1_at
2:10662827	LeafChlReduction%	50	1.4617e-05	0.14751	0.00122	0.00708	-223.19	1003	Medtr2g028730	10659792	10661824	-	Trm112p-like protein	AT1G78190.1	Mtr.16016.1.S1_at
2:10662827	toleranceScore	18	6.1535e-07	0.18962	0.00292	0.25945	177.617	1003	Medtr2g028730	10659792	10661824	-	Trm112p-like protein	AT1G78190.1	Mtr.16016.1.S1_at
2:10662827	Stwater%	69	2.231e-05	0.14224	0.00142	0.00194	-316.2	1003	Medtr2g028730	10659792	10661824	-	Trm112p-like protein	AT1G78190.1	Mtr.16016.1.S1_at
2:10663094	LeafChlReduction%	90	3.0463e-05	0.137	0.00083003	0.00743	-226.06	1090	Medtr2g028740	10664184	10664396	-	hypothetical protein	no match	none
2:10663094	toleranceScore	29	7.9431e-07	0.18636	0.00086761	0.23851	166.364	1090	Medtr2g028740	10664184	10664396	-	hypothetical protein	no match	none
2:10663751	toleranceScore	112	3.2974e-06	0.16006	0.01071	0.24445	184.839	433	Medtr2g028740	10664184	10664396	-	hypothetical protein	no match	none
2:10663751	Stwater%	113	3.8979e-05	0.12881	0.00177	0.00147	-333.81	433	Medtr2g028740	10664184	10664396	-	hypothetical protein	no match	none
2:10664329	toleranceScore	53	1.55e-06	0.1875	2.578e-06	0.2578	163.054	0	Medtr2g028740	10664184	10664396	-	hypothetical protein	no match	none
2:10664329	Stwater%	136	4.5135e-05	0.14195	0.00076228	0.00259	-301.2	0	Medtr2g028740	10664184	10664396	-	hypothetical protein	no match	none
2:10666407	toleranceScore	46	1.2957e-06	0.18583	2.2813e-06	0.22813	151.97	0	Medtr2g028750	10665954	10669267	+	nonclathrin coat protein zeta1-COP	AT1G60970.1	Mtr.16017.1.S1_at
2:10666407	Stwater%	130	4.3878e-05	0.14113	0.00088569	0.00231	-308.71	0	Medtr2g028750	10665954	10669267	+	nonclathrin coat protein zeta1-COP	AT1G60970.1	Mtr.16017.1.S1_at
2:10666967	toleranceScore	58	1.701e-06	0.17904	0.00287	0.26091	175.208	0	Medtr2g028750	10665954	10669267	+	nonclathrin coat protein zeta1-COP	AT1G60970.1	Mtr.16017.1.S1_at
2:10666967	Stwater%	90	2.8998e-05	0.14058	0.00103	0.00225	-317.07	0	Medtr2g028750	10665954	10669267	+	nonclathrin coat protein zeta1-COP	AT1G60970.1	Mtr.16017.1.S1_at
2:10667191	toleranceScore	164	5.0908e-06	0.16043	2.6629e-06	0.26629	181.258	0	Medtr2g028750	10665954	10669267	+	nonclathrin coat protein zeta1-COP	AT1G60970.1	Mtr.16017.1.S1_at
2:10667229	toleranceScore	191	6.1029e-06	0.15621	0.00157	0.27333	185.908	0	Medtr2g028750	10665954	10669267	+	nonclathrin coat protein zeta1-COP	AT1G60970.1	Mtr.16017.1.S1_at
2:10667229	Stwater%	98	3.248e-05	0.13464	0.0012	0.00221	-322.09	0	Medtr2g028750	10665954	10669267	+	nonclathrin coat protein zeta1-COP	AT1G60970.1	Mtr.16017.1.S1_at
2:10667384	toleranceScore	64	1.7964e-06	0.16748	0.00066889	0.2654	187.868	0	Medtr2g028750	10665954	10669267	+	nonclathrin coat protein zeta1-COP	AT1G60970.1	Mtr.16017.1.S1_at
2:10667742	toleranceScore	177	5.6535e-06	0.16259	2.6082e-06	0.26082	172.813	0	Medtr2g028750	10665954	10669267	+	nonclathrin coat protein zeta1-COP	AT1G60970.1	Mtr.16017.1.S1_at
2:10667858	toleranceScore	136	4.3783e-06	0.17063	0.00444	0.25721	171.06	0	Medtr2g028750	10665954	10669267	+	nonclathrin coat protein zeta1-COP	AT1G60970.1	Mtr.16017.1.S1_at
2:10668139	Stwater%	148	4.8303e-05	0.13249	0.00039515	0.0031	-321.59	0	Medtr2g028750	10665954	10669267	+	nonclathrin coat protein zeta1-COP	AT1G60970.1	Mtr.16017.1.S1_at
2:10668542	toleranceScore	176	5.6116e-06	0.16214	2.6286e-06	0.26286	173.707	0	Medtr2g028750	10665954	10669267	+	nonclathrin coat protein zeta1-COP	AT1G60970.1	Mtr.16017.1.S1_at
2:10668723	toleranceScore	95	2.7229e-06	0.16954	2.6172e-06	0.26172	176.694	0	Medtr2g028750	10665954	10669267	+	nonclathrin coat protein zeta1-COP	AT1G60970.1	Mtr.16017.1.S1_at
2:10669365	toleranceScore	96	2.7296e-06	0.1696	0.00018075	0.27043	180.672	98	Medtr2g028750	10665954	10669267	+	nonclathrin coat protein zeta1-COP	AT1G60970.1	Mtr.16017.1.S1_at
2:10669392	toleranceScore	44	1.2847e-06	0.1748	0.00297	0.25675	182.391	76	Medtr2g028760	10669468	10669638	-	hypothetical protein	no match	none
2:10669392	Stwater%	179	5.7463e-05	0.12528	0.00139	0.00191	-330.26	76	Medtr2g028760	10669468	10669638	-	hypothetical protein	no match	none
2:10669495	toleranceScore	73	2.1139e-06	0.16991	2.6685e-06	0.26685	182.018	0	Medtr2g028760	10669468	10669638	-	hypothetical protein	no match	none
2:10669557	LeafChlReduction%	137	4.9671e-05	0.12412	3.4485e-05	0.0088	-226.71	0	Medtr2g028760	10669468	10669638	-	hypothetical protein	no match	none
2:10669557	Stwater%	125	4.158e-05	0.13007	0.00145	0.00184	-324.15	0	Medtr2g028760	10669468	10669638	-	hypothetical protein	no match	none
2:10669569	toleranceScore	102	2.8738e-06	0.1667	0.00176	0.26958	184.386	0	Medtr2g028760	10669468	10669638	-	hypothetical protein	no match	none
2:10669569	Stwater%	173	5.4134e-05	0.12585	0.0014	0.00194	-322.98	0	Medtr2g028760	10669468	10669638	-	hypothetical protein	no match	none
2:10669614	toleranceScore	97	2.7392e-06	0.16313	0.00179	0.25631	183.868	0	Medtr2g028760	10669468	10669638	-	hypothetical protein	no match	none
2:10669640	toleranceScore	62	1.7667e-06	0.16953	0.00853	0.23332	177.41	2	Medtr2g028760	10669468	10669638	-	hypothetical protein	no match	none
2:10669640	Stwater%	157	5.1218e-05	0.12541	0.00133	0.00197	-334.28	2	Medtr2g028760	10669468	10669638	-	hypothetical protein	no match	none
2:10673550	toleranceScore	65	1.83e-06	0.17128	0.00255	0.25154	179.177	0	Medtr2g028770	10672439	10679871	-	magnesium transporter CorA family protein	AT1G29820.2	Mtr.52281.1.S1_at
2:10673623	toleranceScore	109	3.0763e-06	0.17763	2.781e-06	0.2781	173.957	0	Medtr2g028770	10672439	10679871	-	magnesium transporter CorA family protein	AT1G29820.2	Mtr.52281.1.S1_at
2:10674043	toleranceScore	126	3.7414e-06	0.17075	0.00197	0.26498	173.356	0	Medtr2g028770	10672439	10679871	-	magnesium transporter CorA family protein	AT1G29820.2	Mtr.52281.1.S1_at
2:10674901	toleranceScore	66	1.8733e-06	0.16816	2.6652e-06	0.26652	187.423	0	Medtr2g028770	10672439	10679871	-	magnesium transporter CorA family protein	AT1G29820.2	Mtr.52281.1.S1_at
2:10675296	toleranceScore	48	1.346e-06	0.17791	2.514e-06	0.2514	174.407	0	Medtr2g028770	10672439	10679871	-	magnesium transporter CorA family protein	AT1G29820.2	Mtr.52281.1.S1_at
2:10688484	root_Ca	14	3.5639e-06	0.18565	3.7876e-06	0.37876	227.78	2459	Medtr2g028790	10690943	10695600	+	synaptobrevin-like protein	AT1G04760.1	Mtr.16019.1.S1_at
2:10688709	toleranceScore	193	6.1097e-06	0.17686	2.5114e-06	0.25114	174.736	2234	Medtr2g028790	10690943	10695600	+	synaptobrevin-like protein	AT1G04760.1	Mtr.16019.1.S1_at
2:10688723	leaf_K	132	2.8208e-05	0.1428	7.3206e-05	7.32058	546.634	2220	Medtr2g028790	10690943	10695600	+	synaptobrevin-like protein	AT1G04760.1	Mtr.16019.1.S1_at
2:10688723	toleranceScore	68	1.8878e-06	0.1699	2.6131e-06	0.26131	179.501	2220	Medtr2g028790	10690943	10695600	+	synaptobrevin-like protein	AT1G04760.1	Mtr.16019.1.S1_at
2:10688723	Stwater%	106	3.6954e-05	0.13297	0.0014	0.0018	-328.21	2220	Medtr2g028790	10690943	10695600	+	synaptobrevin-like protein	AT1G04760.1	Mtr.16019.1.S1_at
2:10689016	toleranceScore	45	1.2917e-06	0.18231	0.00319	0.23832	164.652	1927	Medtr2g028790	10690943	10695600	+	synaptobrevin-like protein	AT1G04760.1	Mtr.16019.1.S1_at
2:10689109	toleranceScore	50	1.3977e-06	0.19743	2.4197e-06	0.24197	172.699	1834	Medtr2g028790	10690943	10695600	+	synaptobrevin-like protein	AT1G04760.1	Mtr.16019.1.S1_at
2:10689335	toleranceScore	7	3.6532e-07	0.18891	0.00030612	0.26274	185.875	1608	Medtr2g028790	10690943	10695600	+	synaptobrevin-like protein	AT1G04760.1	Mtr.16019.1.S1_at
2:10689335	Stwater%	124	4.1419e-05	0.12866	0.00151	0.00179	-332.34	1608	Medtr2g028790	10690943	10695600	+	synaptobrevin-like protein	AT1G04760.1	Mtr.16019.1.S1_at
2:10689869	toleranceScore	72	2.0708e-06	0.19758	2.5928e-06	0.25928	175.107	1074	Medtr2g028790	10690943	10695600	+	synaptobrevin-like protein	AT1G04760.1	Mtr.16019.1.S1_at
2:10690125	toleranceScore	32	8.4525e-07	0.19392	2.5103e-06	0.25103	162.586	818	Medtr2g028790	10690943	10695600	+	synaptobrevin-like protein	AT1G04760.1	Mtr.16019.1.S1_at
2:10690125	Stwater%	126	4.3174e-05	0.14066	0.00090617	0.00266	-296.88	818	Medtr2g028790	10690943	10695600	+	synaptobrevin-like protein	AT1G04760.1	Mtr.16019.1.S1_at
2:10692016	leaf_K	181	4.2647e-05	0.1433	7.6772e-05	7.67716	526.623	0	Medtr2g028790	10690943	10695600	+	synaptobrevin-like protein	AT1G04760.1	Mtr.16019.1.S1_at
2:10692016	toleranceScore	75	2.2086e-06	0.18183	0.00868	0.25704	171.089	0	Medtr2g028790	10690943	10695600	+	synaptobrevin-like protein	AT1G04760.1	Mtr.16019.1.S1_at
2:10692016	Stwater%	121	4.089e-05	0.14014	0.00093939	0.00253	-301.51	0	Medtr2g028790	10690943	10695600	+	synaptobrevin-like protein	AT1G04760.1	Mtr.16019.1.S1_at
2:10702180	shootDWreduction%	72	4.1291e-06	0.16633	0.00445	0.02044	-90.559	62	Medtr2g028795	10702242	10702842	-	hypothetical protein	no match	none
2:10704562	toleranceScore	4	1.1649e-07	0.20968	2.574e-06	0.2574	177.216	1720	Medtr2g028795	10702242	10702842	-	hypothetical protein	no match	none
2:10766541	leaf_K	75	1.7841e-05	0.15974	0.79017	6.12827	511.075	0	Medtr2g028940	10766245	10771229	-	E3 ubiquitin-protein ligase LIN-like protein, putative	AT3G06880.1	Mtr.41660.1.S1_at
2:11353774	toleranceScore	88	2.5512e-06	0.20876	0.03094	0.20776	160.31	4342	Medtr2g030260	11349271	11349432	-	mevalonate kinase, putative	AT5G27450.3	none
2:11415676	shootDWreduction%	36	1.197e-06	0.20943	0.00605	0.01665	-98.164	0	Medtr2g030370	11409528	11417205	+	GTP-binding protein	AT1G30580.1	Mtr.43336.1.S1_at
2:12446298	rootProline	13	4.7341e-06	0.18251	0.03609	2.22866	424.874	1555	Medtr2g033000	12442268	12444743	+	protein phosphatase 2C-like protein	AT1G48040.1	Mtr.2680.1.S1_at
2:12494801	Stwater%	108	3.7261e-05	0.15243	0.00153	0.00169	-337.33	0	Medtr2g033050	12494211	12495841	-	ankyrin repeat protein	AT4G03500.1	none
2:12509720	Stwater%	128	4.3252e-05	0.12904	0.00147	0.00182	-329.5	0	Medtr2g033080	12509582	12520634	-	E3 ubiquitin-protein ligase UPL6-like protein	AT3G17205.2	none
2:12817291	root_Cl	69	1.4304e-05	0.18508	42.151	182.984	909.158	3603	Medtr2g033680	12813422	12813688	-	acyl-coenzyme A oxidase, putative	AT1G06290.1	none
2:12817291	root_Na	93	1.8442e-05	0.18072	18.4068	54.1735	788.247	3603	Medtr2g033680	12813422	12813688	-	acyl-coenzyme A oxidase, putative	AT1G06290.1	none
2:13121880	toleranceScore	51	1.4189e-06	0.17827	0.00415	0.25947	178.397	827	Medtr2g034370	13122707	13123426	+	transmembrane protein, putative	no match	Mtr.18643.1.S1_at
2:13124002	toleranceScore	55	1.6449e-06	0.18777	2.4459e-06	0.24459	156.844	576	Medtr2g034370	13122707	13123426	+	transmembrane protein, putative	no match	Mtr.18643.1.S1_at
2:13124003	toleranceScore	56	1.6449e-06	0.18777	2.4459e-06	0.24459	156.844	577	Medtr2g034370	13122707	13123426	+	transmembrane protein, putative	no match	Mtr.18643.1.S1_at
2:13124008	toleranceScore	12	4.8488e-07	0.20394	2.4618e-06	0.24618	157.551	582	Medtr2g034370	13122707	13123426	+	transmembrane protein, putative	no match	Mtr.18643.1.S1_at
2:13124021	toleranceScore	16	5.8096e-07	0.19971	2.502e-06	0.2502	159.766	595	Medtr2g034370	13122707	13123426	+	transmembrane protein, putative	no match	Mtr.18643.1.S1_at
2:13124022	toleranceScore	20	6.5006e-07	0.19989	2.5243e-06	0.25243	160.281	596	Medtr2g034370	13122707	13123426	+	transmembrane protein, putative	no match	Mtr.18643.1.S1_at
2:13187172	toleranceScore	28	7.6568e-07	0.20826	2.5905e-06	0.25905	178.461	112	Medtr2g034520	13187284	13190291	-	DNA-directed RNA polymerase subunit	AT3G16980.1	Mtr.48772.1.S1_at
2:13257264	Stwater%	190	5.9892e-05	0.14784	4.0363e-08	0.00404	-322.61	0	Medtr2g034650	13256129	13262185	-	calmodulin-binding transcription activator	AT4G16150.1	Mtr.15777.1.S1_at
2:13440194	shootDWreduction%	82	4.8792e-06	0.17901	0.00578	0.01738	-103.74	0	Medtr2g034990	13439861	13441377	-	UDP-glucosyltransferase family protein	AT2G15490.3	Mtr.12474.1.S1_at
2:13630610	leaf_K/NaRatio	65	2.0837e-09	0.28788	1.3168e-07	0.01317	-173.57	0	Medtr2g435370	13627673	13635255	-	transducin family protein/WD-40 repeat protein	AT3G16830.1	none
2:13841208	Stwater%	81	2.6713e-05	0.13159	4.022e-08	0.00402	-333.76	4669	Medtr2g435740	13836189	13836539	-	hypothetical protein	no match	none
2:13867203	toleranceScore	108	3.0442e-06	0.15822	2.6505e-06	0.26505	190.269	0	Medtr2g435800	13863918	13869070	+	acyl-CoA dehydrogenase family protein	AT3G06810	none
2:13955666	toleranceScore	152	4.7196e-06	0.17404	0.00564	0.26272	168.011	0	Medtr2g436030	13954767	13956813	+	acyl-CoA dehydrogenase	AT3G06810.1	Mtr.38560.1.S1_at
2:13966955	leaf_K	153	3.533e-05	0.15946	1.95317	4.65414	570.56	0	Medtr2g436050	13966211	13968224	+	pectinesterase/pectinesterase inhibitor	AT5G49180.1	Mtr.9898.1.S1_at
2:14182240	leafProline	90	8.5903e-07	0.18484	0.00074444	74.4436	800.569	2799	Medtr2g436500	14185039	14188005	+	hypothetical protein	no match	none
2:14183783	root_K/NaRatio	37	1.397e-05	0.18186	0.02077	2.0769e-07	-83.913	1256	Medtr2g436500	14185039	14188005	+	hypothetical protein	no match	none
2:14215175	Stwater%	4	1.3536e-06	0.19154	1.2502e-05	0.00347	-310.35	1609	Medtr2g436530	14206242	14213566	-	E3 ubiquitin-protein ligase LIN-like protein, putative	AT3G06880	none
2:14217256	Stwater%	171	5.3921e-05	0.12988	0.00099809	0.00263	-312.53	3215	Medtr2g436540	14220471	14222880	+	Myb/SANT-like DNA-binding domain protein	AT5G05800.2	none
2:14219608	LeafSizeReduction%	142	6.1177e-06	0.15606	0.00047243	0.00642	-248.86	863	Medtr2g436540	14220471	14222880	+	Myb/SANT-like DNA-binding domain protein	AT5G05800.2	none
2:14377789	leafProline	25	1.2536e-07	0.22539	1.26639	68.0181	744.885	3183	Medtr2g436830	14380972	14382489	-	heavy metal transport/detoxification domain protein	AT5G27690.1	none
2:14377789	Stwater%	153	5.0167e-05	0.13658	0.00146	0.00176	-307.08	3183	Medtr2g436830	14380972	14382489	-	heavy metal transport/detoxification domain protein	AT5G27690.1	none
2:14386465	leaf_Ca	28	6.319e-06	0.16658	0.23308	5.94153	523.684	3976	Medtr2g436830	14380972	14382489	-	heavy metal transport/detoxification domain protein	AT5G27690.1	none
2:14386465	leaf_Cl	192	8.9194e-06	0.16047	0.01651	1651.18	1147.68	3976	Medtr2g436830	14380972	14382489	-	heavy metal transport/detoxification domain protein	AT5G27690.1	none
2:14386465	leafProline	83	7.2925e-07	0.19422	0.09128	75.7624	782.236	3976	Medtr2g436830	14380972	14382489	-	heavy metal transport/detoxification domain protein	AT5G27690.1	none
2:14386467	leaf_Ca	140	3.1568e-05	0.14478	0.64928	5.31558	519.45	3978	Medtr2g436830	14380972	14382489	-	heavy metal transport/detoxification domain protein	AT5G27690.1	none
2:14388575	leaf_Ca	132	2.9773e-05	0.1492	0.11688	6.15891	505.801	6086	Medtr2g436830	14380972	14382489	-	heavy metal transport/detoxification domain protein	AT5G27690.1	none
2:14389536	leaf_Ca	46	1.096e-05	0.16393	0.00158	6.09856	501.802	7047	Medtr2g436830	14380972	14382489	-	heavy metal transport/detoxification domain protein	AT5G27690.1	none
2:14415494	leaf_Ca	102	2.2311e-05	0.15554	0.10041	5.8216	490.192	2761	Medtr2g436880	14418255	14419086	-	flowering-promoting factor-like protein	AT5G10625.1	Mtr.40190.1.S1_at
2:14425041	leafProline	6	2.8423e-08	0.25207	0.00070152	70.1522	731.126	5339	Medtr2g436900	14430380	14431772	-	C2 domain protein	AT1G09070	Mtr.12381.1.S1_at
2:14425525	leaf_Cl	184	8.5742e-06	0.16334	0.0156	1560.48	1132.17	4855	Medtr2g436900	14430380	14431772	-	C2 domain protein	AT1G09070	Mtr.12381.1.S1_at
2:14425525	leafProline	130	1.4436e-06	0.18759	1.58649	70.1005	777.11	4855	Medtr2g436900	14430380	14431772	-	C2 domain protein	AT1G09070	Mtr.12381.1.S1_at
2:14426172	leaf_Cl	103	5.192e-06	0.15798	0.01595	1594.89	1225.49	4208	Medtr2g436900	14430380	14431772	-	C2 domain protein	AT1G09070	Mtr.12381.1.S1_at
2:14426172	leafProline	5	1.856e-08	0.23049	1.32932	67.9135	829.831	4208	Medtr2g436900	14430380	14431772	-	C2 domain protein	AT1G09070	Mtr.12381.1.S1_at
2:14426172	toleranceScore	161	4.9683e-06	0.15402	0.01165	0.24889	190.011	4208	Medtr2g436900	14430380	14431772	-	C2 domain protein	AT1G09070	Mtr.12381.1.S1_at
2:14434829	leafProline	151	1.8737e-06	0.18135	0.82307	75.4022	789.422	1265	Medtr2g436910	14436094	14436501	-	hypothetical protein	AT2G02650.1	none
2:14435341	leaf_Cl	195	9.1347e-06	0.15756	0.01514	1514.44	1149.16	753	Medtr2g436910	14436094	14436501	-	hypothetical protein	AT2G02650.1	none
2:14435341	leafProline	86	7.9675e-07	0.18772	0.00075808	75.8077	788.27	753	Medtr2g436910	14436094	14436501	-	hypothetical protein	AT2G02650.1	none
2:14435877	leaf_Ca	24	5.5605e-06	0.16602	0.60747	5.24902	530.094	217	Medtr2g436910	14436094	14436501	-	hypothetical protein	AT2G02650.1	none
2:14435877	leaf_Cl	10	5.0958e-07	0.19705	0.01514	1513.72	1158.26	217	Medtr2g436910	14436094	14436501	-	hypothetical protein	AT2G02650.1	none
2:14435877	leaf_Na	68	2.3771e-06	0.17408	0.00529	528.589	1038.32	217	Medtr2g436910	14436094	14436501	-	hypothetical protein	AT2G02650.1	none
2:14435877	leafProline	10	3.7897e-08	0.23115	0.42136	71.9504	783.471	217	Medtr2g436910	14436094	14436501	-	hypothetical protein	AT2G02650.1	none
2:14435877	toleranceScore	141	4.484e-06	0.16369	0.00802	0.24988	176.641	217	Medtr2g436910	14436094	14436501	-	hypothetical protein	AT2G02650.1	none
2:14435877	Stwater%	187	5.9538e-05	0.12851	0.00129	0.00206	-317.97	217	Medtr2g436910	14436094	14436501	-	hypothetical protein	AT2G02650.1	none
2:14436126	leaf_Ca	151	3.3922e-05	0.16233	0.87753	4.84033	538.618	0	Medtr2g436910	14436094	14436501	-	hypothetical protein	AT2G02650.1	none
2:14436126	leaf_Cl	31	1.5204e-06	0.20423	0.01503	1503.1	1177.77	0	Medtr2g436910	14436094	14436501	-	hypothetical protein	AT2G02650.1	none
2:14436126	leaf_Na	176	6.9913e-06	0.18116	0.00525	525.233	1055.8	0	Medtr2g436910	14436094	14436501	-	hypothetical protein	AT2G02650.1	none
2:14436126	leafProline	50	3.151e-07	0.22996	4.7758	62.7252	801.098	0	Medtr2g436910	14436094	14436501	-	hypothetical protein	AT2G02650.1	none
2:14436557	leaf_Ca	169	3.7325e-05	0.1345	0.69188	5.23171	550.508	56	Medtr2g436910	14436094	14436501	-	hypothetical protein	AT2G02650.1	none
2:14436557	leaf_Cl	68	3.0733e-06	0.16725	0.0159	1590.42	1204.74	56	Medtr2g436910	14436094	14436501	-	hypothetical protein	AT2G02650.1	none
2:14436557	leafProline	22	1.1213e-07	0.20638	0.00073658	73.6584	821.797	56	Medtr2g436910	14436094	14436501	-	hypothetical protein	AT2G02650.1	none
2:14437574	leaf_Ca	18	5.1055e-06	0.17968	0.25529	5.27197	480.753	1073	Medtr2g436910	14436094	14436501	-	hypothetical protein	AT2G02650.1	none
2:14437574	leaf_Cl	151	7.1916e-06	0.17294	0.01472	1471.8	1064.88	1073	Medtr2g436910	14436094	14436501	-	hypothetical protein	AT2G02650.1	none
2:14437574	leafProline	19	8.1538e-08	0.24037	1.39141	63.621	716.306	1073	Medtr2g436910	14436094	14436501	-	hypothetical protein	AT2G02650.1	none
2:14437636	leaf_Ca	47	1.1018e-05	0.16148	1.13305	4.48757	510.761	1135	Medtr2g436910	14436094	14436501	-	hypothetical protein	AT2G02650.1	none
2:14437636	leaf_Cl	143	6.9136e-06	0.16699	0.01577	1577.3	1122.15	1135	Medtr2g436910	14436094	14436501	-	hypothetical protein	AT2G02650.1	none
2:14437636	leafProline	16	6.8454e-08	0.22788	0.00072632	72.6317	763.197	1135	Medtr2g436910	14436094	14436501	-	hypothetical protein	AT2G02650.1	none
2:14437636	Stwater%	199	6.2372e-05	0.13184	0.00137	0.00214	-301.91	1135	Medtr2g436910	14436094	14436501	-	hypothetical protein	AT2G02650.1	none
2:14438223	leaf_Ca	8	3.1787e-06	0.17968	1.3113	3.76851	501.91	1722	Medtr2g436910	14436094	14436501	-	hypothetical protein	AT2G02650.1	none
2:14438223	leaf_Cl	3	1.699e-07	0.21854	0.01371	1371.37	1106.76	1722	Medtr2g436910	14436094	14436501	-	hypothetical protein	AT2G02650.1	none
2:14438223	leaf_Na	33	1.0419e-06	0.19143	0.00483	483.182	992.011	1722	Medtr2g436910	14436094	14436501	-	hypothetical protein	AT2G02650.1	none
2:14438223	leafProline	11	4.2876e-08	0.24013	1.3531	64.5194	745.734	1722	Medtr2g436910	14436094	14436501	-	hypothetical protein	AT2G02650.1	none
2:14438223	LeafSizeReduction%	157	7.1286e-06	0.15694	0.00021405	0.00699	-238.36	1722	Medtr2g436910	14436094	14436501	-	hypothetical protein	AT2G02650.1	none
2:14438411	leafProline	54	3.5359e-07	0.21982	5.85724	61.209	736.533	1910	Medtr2g436910	14436094	14436501	-	hypothetical protein	AT2G02650.1	none
2:14442323	leafProline	160	2.0239e-06	0.18199	0.0007813	78.1301	771.005	211	Medtr2g436930	14442534	14448484	+	substrate carrier family protein	AT5G48970.1	Mtr.9356.1.S1_at
2:14449675	leaf_Cl	163	7.4873e-06	0.16115	0.01615	1615.41	1156.46	0	Medtr2g436940	14448712	14451781	-	hypothetical protein	AT3G21400.1	Mtr.41375.1.S1_at
2:14449675	leafProline	45	2.3457e-07	0.20507	0.00072802	72.8021	783.82	0	Medtr2g436940	14448712	14451781	-	hypothetical protein	AT3G21400.1	Mtr.41375.1.S1_at
2:14449900	leaf_Cl	25	1.198e-06	0.18926	0.01493	1493.21	1127.27	0	Medtr2g436940	14448712	14451781	-	hypothetical protein	AT3G21400.1	Mtr.41375.1.S1_at
2:14449900	leaf_Na	74	2.4358e-06	0.17726	0.00517	516.864	1009.51	0	Medtr2g436940	14448712	14451781	-	hypothetical protein	AT3G21400.1	Mtr.41375.1.S1_at
2:14449900	leafProline	4	1.1407e-08	0.24664	0.00068029	68.029	762.245	0	Medtr2g436940	14448712	14451781	-	hypothetical protein	AT3G21400.1	Mtr.41375.1.S1_at
2:14449900	Stwater%	72	2.3375e-05	0.14415	0.00119	0.00224	-311.07	0	Medtr2g436940	14448712	14451781	-	hypothetical protein	AT3G21400.1	Mtr.41375.1.S1_at
2:14450253	leaf_Ca	161	3.5729e-05	0.13723	0.4117	5.72231	543.056	0	Medtr2g436940	14448712	14451781	-	hypothetical protein	AT3G21400.1	Mtr.41375.1.S1_at
2:14450253	leafProline	44	2.2094e-07	0.20265	0.04984	76.4955	811.9	0	Medtr2g436940	14448712	14451781	-	hypothetical protein	AT3G21400.1	Mtr.41375.1.S1_at
2:14450413	leafProline	84	7.5028e-07	0.1977	2.24006	69.9882	778.397	0	Medtr2g436940	14448712	14451781	-	hypothetical protein	AT3G21400.1	Mtr.41375.1.S1_at
2:14451314	leaf_Ca	9	3.2288e-06	0.17223	0.82683	4.83995	533.68	0	Medtr2g436940	14448712	14451781	-	hypothetical protein	AT3G21400.1	Mtr.41375.1.S1_at
2:14451314	leaf_Cl	6	3.5049e-07	0.19952	0.01473	1473.16	1166.31	0	Medtr2g436940	14448712	14451781	-	hypothetical protein	AT3G21400.1	Mtr.41375.1.S1_at
2:14451314	leaf_Na	99	3.8962e-06	0.16842	47.4068	448.871	1045.86	0	Medtr2g436940	14448712	14451781	-	hypothetical protein	AT3G21400.1	Mtr.41375.1.S1_at
2:14451314	leafProline	17	7.6733e-08	0.22506	8.40137	55.913	790.184	0	Medtr2g436940	14448712	14451781	-	hypothetical protein	AT3G21400.1	Mtr.41375.1.S1_at
2:14451314	LeafSizeReduction%	38	1.4427e-06	0.17196	0.00032095	0.00663	-254.47	0	Medtr2g436940	14448712	14451781	-	hypothetical protein	AT3G21400.1	Mtr.41375.1.S1_at
2:14451314	toleranceScore	30	7.9757e-07	0.18208	0.00816	0.24267	178.8	0	Medtr2g436940	14448712	14451781	-	hypothetical protein	AT3G21400.1	Mtr.41375.1.S1_at
2:14451314	Stwater%	147	4.8148e-05	0.12897	0.00156	0.00164	-330.21	0	Medtr2g436940	14448712	14451781	-	hypothetical protein	AT3G21400.1	Mtr.41375.1.S1_at
2:14453351	leafProline	49	3.1266e-07	0.20932	0.00073885	73.8851	756.883	1567	Medtr2g436960	14454918	14456001	-	light-harvesting complex I chlorophyll A/B-binding protein	AT3G47470.1	Mtr.15166.1.S1_at
2:14472189	leaf_Ca	101	2.2091e-05	0.15525	0.50695	5.18846	494.992	0	Medtr2g437020	14472093	14476696	-	mTERF protein	AT5G07900.1	none
2:14472189	leaf_Cl	33	1.5427e-06	0.19269	0.01542	1542.38	1090.15	0	Medtr2g437020	14472093	14476696	-	mTERF protein	AT5G07900.1	none
2:14472189	leaf_Na	75	2.5351e-06	0.18341	0.00532	531.854	976.231	0	Medtr2g437020	14472093	14476696	-	mTERF protein	AT5G07900.1	none
2:14472189	leafProline	35	1.5795e-07	0.22228	0.00063329	63.3287	726.568	0	Medtr2g437020	14472093	14476696	-	mTERF protein	AT5G07900.1	none
2:14472538	leaf_Cl	181	8.4597e-06	0.17353	0.01472	1471.84	1053.74	0	Medtr2g437020	14472093	14476696	-	mTERF protein	AT5G07900.1	none
2:14472538	leafProline	164	2.0749e-06	0.19928	6.34292	60.1281	715.665	0	Medtr2g437020	14472093	14476696	-	mTERF protein	AT5G07900.1	none
2:14472548	leaf_Cl	176	8.1279e-06	0.17278	0.0147	1470.29	1064.77	0	Medtr2g437020	14472093	14476696	-	mTERF protein	AT5G07900.1	none
2:14477548	LeafChlReduction%	63	1.9398e-05	0.14129	8.6641e-08	0.00866	-217.82	852	Medtr2g437020	14472093	14476696	-	mTERF protein	AT5G07900.1	none
2:14494830	leafProline	185	2.6951e-06	0.16884	0.00077019	77.0191	818.742	0	Medtr2g437060	14494126	14497351	+	mTERF protein	AT5G07900.1	Mtr.27070.1.S1_at
2:14496048	leafProline	51	3.3295e-07	0.21974	1.15278	70.7864	726.363	0	Medtr2g437060	14494126	14497351	+	mTERF protein	AT5G07900.1	Mtr.27070.1.S1_at
2:14500449	LeafSizeReduction%	122	5.2128e-06	0.19147	7.0927e-08	0.00709	-232.19	1230	Medtr2g437080	14501679	14504689	+	mTERF protein	AT5G07900.1	none
2:14501339	leafProline	55	3.5924e-07	0.19218	0.00074017	74.0174	822.356	340	Medtr2g437080	14501679	14504689	+	mTERF protein	AT5G07900.1	none
2:14508357	leaf_Cl	120	5.856e-06	0.18442	0.01538	1537.8	1191.6	0	Medtr2g437090	14506654	14509138	+	transcription termination factor family protein	AT5G07900.1	none
2:14551575	leafProline	77	5.9218e-07	0.19433	0.00074535	74.535	780.263	266	Medtr2g437190	14550803	14551309	-	hypothetical protein	AT1G32600.1	none
2:14565710	leaf_Ca	134	3.0262e-05	0.14592	0.23735	5.68844	509.874	1144	Medtr2g437240	14566854	14568476	+	mTERF protein	no match	none
2:14565710	leafProline	195	2.8472e-06	0.18307	2.78743	71.7639	767.775	1144	Medtr2g437240	14566854	14568476	+	mTERF protein	no match	none
2:14633549	leaf_Cl	14	6.5745e-07	0.18903	0.01468	1467.57	1186.13	7692	Medtr2g437350	14641241	14650860	+	CW-type zinc-finger protein	AT4G15730.1	Mtr.1817.1.S1_at
2:14633549	leaf_Na	39	1.1728e-06	0.17929	0.00511	510.674	1062.62	7692	Medtr2g437350	14641241	14650860	+	CW-type zinc-finger protein	AT4G15730.1	Mtr.1817.1.S1_at
2:14633549	leafProline	14	5.913e-08	0.21855	0.47448	70.1009	809.135	7692	Medtr2g437350	14641241	14650860	+	CW-type zinc-finger protein	AT4G15730.1	Mtr.1817.1.S1_at
2:14634291	leaf_Cl	189	8.7792e-06	0.1498	0.01597	1597.4	1236.9	6950	Medtr2g437350	14641241	14650860	+	CW-type zinc-finger protein	AT4G15730.1	Mtr.1817.1.S1_at
2:14634291	leafProline	75	5.76e-07	0.18388	0.00075773	75.7726	839.383	6950	Medtr2g437350	14641241	14650860	+	CW-type zinc-finger protein	AT4G15730.1	Mtr.1817.1.S1_at
2:14635157	leaf_Cl	81	3.8273e-06	0.16883	0.01596	1596.08	1175.52	6084	Medtr2g437350	14641241	14650860	+	CW-type zinc-finger protein	AT4G15730.1	Mtr.1817.1.S1_at
2:14646464	leaf_Cl	29	1.4029e-06	0.17782	0.01571	1571.25	1203.31	0	Medtr2g437350	14641241	14650860	+	CW-type zinc-finger protein	AT4G15730.1	Mtr.1817.1.S1_at
2:14646464	leaf_Na	64	2.3127e-06	0.16933	0.0054	539.836	1077.24	0	Medtr2g437350	14641241	14650860	+	CW-type zinc-finger protein	AT4G15730.1	Mtr.1817.1.S1_at
2:14646464	leafProline	20	8.5533e-08	0.21082	0.00072791	72.7911	820.435	0	Medtr2g437350	14641241	14650860	+	CW-type zinc-finger protein	AT4G15730.1	Mtr.1817.1.S1_at
2:14659808	leaf_Cl	114	5.529e-06	0.17129	0.01637	1637.33	1117.02	1010	Medtr2g437370	14660818	14662592	+	CW-type zinc-finger protein	no match	none
2:14662688	leaf_Cl	147	7.0618e-06	0.16495	0.01522	1522.41	1129.42	96	Medtr2g437370	14660818	14662592	+	CW-type zinc-finger protein	no match	none
2:14688281	leaf_Cl	185	8.6012e-06	0.17822	0.01548	1548.35	1201.58	1404	Medtr2g437390	14672632	14686877	-	cullin 3B	AT4G02570.4	none
2:14697542	leaf_Cl	53	2.4919e-06	0.18345	0.01526	1526.44	1109.38	3536	Medtr2g437420	14691778	14694006	-	hypothetical protein	no match	none
2:14714147	leafProline	173	2.3717e-06	0.19124	0.71048	71.214	726.053	1044	Medtr2g437460	14710511	14713103	+	pentatricopeptide (PPR) repeat protein	AT2G37230	none
2:14728260	leaf_Ca	93	1.975e-05	0.15553	0.43006	5.48777	501.989	0	Medtr2g437480	14725811	14732214	+	chromatin remodeling complex subunit	AT2G16390.1	none
2:14728260	leaf_Cl	4	1.8227e-07	0.22142	0.01524	1524.05	1098.04	0	Medtr2g437480	14725811	14732214	+	chromatin remodeling complex subunit	AT2G16390.1	none
2:14728260	leaf_Na	7	2.4853e-07	0.21506	0.00521	520.943	982.102	0	Medtr2g437480	14725811	14732214	+	chromatin remodeling complex subunit	AT2G16390.1	none
2:14728260	leafProline	1	1.447e-09	0.28334	0.19955	66.5301	740.2	0	Medtr2g437480	14725811	14732214	+	chromatin remodeling complex subunit	AT2G16390.1	none
2:14732885	leaf_Cl	55	2.5581e-06	0.17435	0.01578	1577.56	1174.18	214	Medtr2g437490	14733099	14733710	-	transmembrane protein, putative	ATMG01250.1	Mtr.21581.1.S1_at
2:14732885	leaf_Na	148	5.974e-06	0.16121	0.00549	548.55	1052.7	214	Medtr2g437490	14733099	14733710	-	transmembrane protein, putative	ATMG01250.1	Mtr.21581.1.S1_at
2:14732886	leaf_Cl	56	2.5581e-06	0.17435	0.01578	1577.56	1174.18	213	Medtr2g437490	14733099	14733710	-	transmembrane protein, putative	ATMG01250.1	Mtr.21581.1.S1_at
2:14732886	leaf_Na	149	5.974e-06	0.16121	0.00549	548.55	1052.7	213	Medtr2g437490	14733099	14733710	-	transmembrane protein, putative	ATMG01250.1	Mtr.21581.1.S1_at
2:14732887	leaf_Cl	57	2.5581e-06	0.17435	0.01578	1577.56	1174.18	212	Medtr2g437490	14733099	14733710	-	transmembrane protein, putative	ATMG01250.1	Mtr.21581.1.S1_at
2:14732887	leaf_Na	150	5.974e-06	0.16121	0.00549	548.55	1052.7	212	Medtr2g437490	14733099	14733710	-	transmembrane protein, putative	ATMG01250.1	Mtr.21581.1.S1_at
2:14741752	leafProline	181	2.6143e-06	0.18752	1.50902	70.7515	735.128	0	Medtr2g437500	14741244	14742166	-	transcription factor GTE6, putative	AT2G34900.1	none
2:14752073	shootDWreduction%	118	7.5506e-06	0.15786	0.00459	0.01936	-94.776	0	Medtr2g437520	14751210	14753146	+	hypothetical protein	no match	none
2:14752600	leaf_Na	196	8.2118e-06	0.18868	434.361	0.00434	1029.73	0	Medtr2g437520	14751210	14753146	+	hypothetical protein	no match	none
2:14753078	shootDWreduction%	121	7.7714e-06	0.17663	0.00407	0.01904	-103.23	0	Medtr2g437520	14751210	14753146	+	hypothetical protein	no match	none
2:14753400	leaf_Ca	20	5.2102e-06	0.17359	0.44769	5.07913	500.594	254	Medtr2g437520	14751210	14753146	+	hypothetical protein	no match	none
2:14753400	leaf_Cl	15	6.6884e-07	0.20113	0.01421	1420.54	1101.54	254	Medtr2g437520	14751210	14753146	+	hypothetical protein	no match	none
2:14753400	leaf_Na	45	1.3574e-06	0.1893	0.00493	493.321	986.261	254	Medtr2g437520	14751210	14753146	+	hypothetical protein	no match	none
2:14753400	leafProline	3	7.2453e-09	0.25929	0.00067502	67.5017	747.305	254	Medtr2g437520	14751210	14753146	+	hypothetical protein	no match	none
2:14753400	shootDWreduction%	71	4.0446e-06	0.17178	0.00266	0.02203	-91.472	254	Medtr2g437520	14751210	14753146	+	hypothetical protein	no match	none
2:14753400	Stwater%	161	5.1428e-05	0.13349	0.00122	0.00213	-311.27	254	Medtr2g437520	14751210	14753146	+	hypothetical protein	no match	none
2:14753482	leaf_Ca	100	2.2025e-05	0.18625	0.35349	5.39737	479.951	336	Medtr2g437520	14751210	14753146	+	hypothetical protein	no match	none
2:14753482	leafProline	162	2.0377e-06	0.19618	5.72288	67.0336	730.294	336	Medtr2g437520	14751210	14753146	+	hypothetical protein	no match	none
2:14754805	leaf_Cl	84	4.1868e-06	0.17058	0.01579	1578.87	1142.66	0	Medtr2g437530	14754185	14756065	-	DREPP plasma membrane protein	AT4G20260	none
2:14754805	leafProline	79	6.3917e-07	0.19217	0.00073408	73.4081	778.602	0	Medtr2g437530	14754185	14756065	-	DREPP plasma membrane protein	AT4G20260	none
2:14801536	leaf_Cl	90	4.4652e-06	0.19522	35.0017	1454.5	1148.54	223	Medtr2g437610	14800930	14801313	+	hypothetical protein	no match	none
2:14812784	leaf_Cl	87	4.4149e-06	0.17163	0.01531	1531.39	1139.24	7630	Medtr2g437620	14804454	14805154	+	hypothetical protein	AT2G34910.1	none
2:14862096	shootDWreduction%	11	4.0956e-07	0.19157	0.00283	0.02133	-100.33	0	Medtr2g437720	14860695	14865351	-	zinc finger, C3HC4 type (RING finger) protein	AT1G30860.1	none
2:14948421	leaf_Cl	119	5.8133e-06	0.18724	0.0149	1490.25	1167.63	1681	Medtr2g437840	14944550	14946740	+	cytochrome P450 family monooxygenase	AT4G37340.1	none
2:14948745	leaf_Cl	194	8.9453e-06	0.18343	0.01531	1531.01	1159.56	2005	Medtr2g437840	14944550	14946740	+	cytochrome P450 family monooxygenase	AT4G37340.1	none
2:14948942	leaf_Cl	145	7.007e-06	0.15841	0.01566	1566.25	1193.74	2202	Medtr2g437840	14944550	14946740	+	cytochrome P450 family monooxygenase	AT4G37340.1	none
2:15058384	root_K/NaRatio	167	6.9751e-05	0.16233	0.02042	2.0416e-07	-83.977	0	Medtr2g035640	15057554	15060354	+	DUF247 domain protein	AT5G11290.1	none
2:15362061	rootProline	22	6.9558e-06	0.17416	1.72298	0.09017	391.974	2439	Medtr2g036170	15350771	15359622	+	PLATZ transcription factor family protein	AT1G31040.1	none
2:15362074	rootProline	73	1.9465e-05	0.15865	1.1876	0.78619	393.823	2452	Medtr2g036170	15350771	15359622	+	PLATZ transcription factor family protein	AT1G31040.1	none
2:15362160	rootProline	16	5.1119e-06	0.17727	1.81295	1.8129e-05	396.612	2538	Medtr2g036170	15350771	15359622	+	PLATZ transcription factor family protein	AT1G31040.1	none
2:15362218	rootProline	48	1.3795e-05	0.16116	1.79237	1.7924e-05	397.597	2596	Medtr2g036170	15350771	15359622	+	PLATZ transcription factor family protein	AT1G31040.1	none
2:15399556	shootDWreduction%	157	1.0063e-05	0.18251	0.00428	0.01937	-95.004	1152	Medtr2g438170	15398171	15398404	+	potassium transporter, putative	no match	none
2:15440693	Stwater%	146	4.7585e-05	0.16389	0.0025	2.5047e-08	-306.99	3590	Medtr2g438290	15444283	15445324	+	hypothetical protein	no match	none
2:15458479	rootProline	43	1.2665e-05	0.18631	0.12525	2.03825	385.454	0	Medtr2g438320	15458115	15459893	-	hypothetical protein	no match	none
2:15461192	Stwater%	40	1.2195e-05	0.16675	0.00269	0.00021926	-332.93	934	Medtr2g438330	15462126	15463375	+	hypothetical protein	no match	Mtr.9839.1.S1_at
2:15920131	root_Na	115	2.5149e-05	0.16665	0.00083796	83.7958	813.823	0	Medtr2g036770	15920107	15920753	+	transmembrane protein, putative	no match	Mtr.22782.1.S1_at
2:15945287	root_Ca	121	5.4502e-05	0.16344	0.04412	0.3351	210.931	2455	Medtr2g036820	15941387	15942832	-	hypothetical protein	AT4G38190.1	Mtr.1000.1.S1_at
2:16970526	root_Cl	162	3.1067e-05	0.16505	44.9409	199.279	968.188	2294	Medtr2g038740	16965530	16968232	+	transmembrane protein, putative	AT3G30730.1	none
2:17052401	root_K	169	2.8964e-05	0.16799	6.9612	68.0704	805.987	3379	Medtr2g038930	17045780	17049022	+	LRR and NB-ARC domain disease resistance protein	AT3G14470.1	Mtr.21829.1.S1_s_at
2:17137454	leaf_Ca	105	2.374e-05	0.16986	1.70323	3.26875	520.792	98	Medtr2g039140	17135141	17137356	-	hypothetical protein	AT3G29785.1	Mtr.48406.1.S1_at
2:17213234	root_Ca	170	7.338e-05	0.15757	0.01322	0.37436	212.562	0	Medtr2g039290	17211976	17223213	-	receptor-like serine/threonine-kinase ALE2	AT5G56890.1	Mtr.38320.1.S1_at
2:17712351	leaf_K	10	2.4636e-06	0.21195	7.1966e-05	7.19657	515.835	0	Medtr2g040370	17711478	17720023	+	animal HSPA9 nucleotide-binding domain protein	AT3G12580.1	none
2:17801994	leaf_Ca	92	1.9421e-05	0.14725	1.9293	3.2903	532.548	0	Medtr2g040590	17801994	17802436	-	hypothetical protein	no match	none
2:17955330	Stwater%	18	4.4563e-06	0.15734	0.00157	0.00164	-334.49	0	Medtr2g040970	17949516	17955449	+	EEIG1/EHBP1 protein amine-terminal domain protein	AT5G20610.1	Mtr.34733.1.S1_at
2:18012763	root_K	189	3.2643e-05	0.16369	0.00078317	78.3169	785.658	2105	Medtr2g041100	18014868	18015502	-	Nodule-specific Glycine Rich Peptide	no match	none
2:18095801	LeafChlReduction%	178	6.7776e-05	0.15112	0.00411	0.00276	-227.6	2865	Medtr2g041250	18098666	18099057	-	hypothetical protein	AT2G05590.1	none
2:18310916	leaf_K	41	9.1729e-06	0.18997	7.6177e-05	7.61768	531.656	0	Medtr2g041690	18309633	18316731	-	frigida interacting protein	AT2G06005.1	none
2:18639946	root_K	3	6.412e-07	0.20658	31.4292	35.6292	771.869	0	Medtr2g042740	18636698	18641564	+	pectin lyase superfamily protein	AT3G42950.1	Mtr.13814.1.S1_at
2:18639952	root_K	8	1.5834e-06	0.19031	30.6264	37.6026	787.54	0	Medtr2g042740	18636698	18641564	+	pectin lyase superfamily protein	AT3G42950.1	Mtr.13814.1.S1_at
2:18639968	root_K	91	1.4817e-05	0.15393	17.4337	58.0538	812.192	0	Medtr2g042740	18636698	18641564	+	pectin lyase superfamily protein	AT3G42950.1	Mtr.13814.1.S1_at
2:18640716	root_K	88	1.3496e-05	0.18531	30.6722	36.2691	785.882	0	Medtr2g042740	18636698	18641564	+	pectin lyase superfamily protein	AT3G42950.1	Mtr.13814.1.S1_at
2:18857983	leaf_K	126	2.7211e-05	0.15298	7.5737e-05	7.57368	505.707	778	Medtr2g043290	18854027	18857205	+	DUF4283 domain protein	no match	none
2:18929469	root_Na	11	2.4912e-06	0.20343	21.6146	45.7328	811.041	1821	Medtr2g043470	18931290	18932051	+	hypothetical protein	ATUG04920	none
2:18999415	leaf_K	72	1.6833e-05	0.15121	7.3709e-05	7.37095	547.409	786	Medtr2g043710	18997489	18998629	+	transmembrane protein, putative	AT5G20790.1	Mtr.44100.1.S1_at
2:19113783	root_Ca	11	1.9975e-06	0.20891	3.628e-06	0.3628	204.287	397	Medtr2g043980	19111208	19113386	+	GDSL-like lipase/acylhydrolase	AT5G45910.1	none
2:19333067	leaf_K	142	3.2439e-05	0.14015	7.9794e-05	7.97936	560.282	0	Medtr2g044550	19332837	19340191	-	ARID/bright DNA-binding domain protein	AT3G43240.1	Mtr.48182.1.S1_s_at
2:19333112	leaf_K	82	1.997e-05	0.14583	7.7595e-05	7.75947	562.987	0	Medtr2g044550	19332837	19340191	-	ARID/bright DNA-binding domain protein	AT3G43240.1	Mtr.48182.1.S1_s_at
2:19333409	leaf_K	85	2.0385e-05	0.15351	7.7256e-05	7.7256	533.19	0	Medtr2g044550	19332837	19340191	-	ARID/bright DNA-binding domain protein	AT3G43240.1	Mtr.48182.1.S1_s_at
2:19333577	leaf_K	1	4.9089e-07	0.22075	6.93e-05	6.93003	553.756	0	Medtr2g044550	19332837	19340191	-	ARID/bright DNA-binding domain protein	AT3G43240.1	Mtr.48182.1.S1_s_at
2:19333786	leaf_K	33	6.6061e-06	0.18689	7.1851e-05	7.18515	554.144	0	Medtr2g044550	19332837	19340191	-	ARID/bright DNA-binding domain protein	AT3G43240.1	Mtr.48182.1.S1_s_at
2:19334169	leaf_K	45	9.8118e-06	0.16569	7.683e-05	7.68304	526.706	0	Medtr2g044550	19332837	19340191	-	ARID/bright DNA-binding domain protein	AT3G43240.1	Mtr.48182.1.S1_s_at
2:19334261	leaf_K	35	7.4103e-06	0.16537	7.509e-05	7.509	533.939	0	Medtr2g044550	19332837	19340191	-	ARID/bright DNA-binding domain protein	AT3G43240.1	Mtr.48182.1.S1_s_at
2:19334652	leaf_K	136	2.9485e-05	0.16725	7.3507e-05	7.35071	547.098	0	Medtr2g044550	19332837	19340191	-	ARID/bright DNA-binding domain protein	AT3G43240.1	Mtr.48182.1.S1_s_at
2:19334712	leaf_K	12	2.6744e-06	0.18552	6.1646e-05	6.16462	499.274	0	Medtr2g044550	19332837	19340191	-	ARID/bright DNA-binding domain protein	AT3G43240.1	Mtr.48182.1.S1_s_at
2:19335099	leaf_K	14	3.0445e-06	0.17111	7.4268e-05	7.42678	561.786	0	Medtr2g044550	19332837	19340191	-	ARID/bright DNA-binding domain protein	AT3G43240.1	Mtr.48182.1.S1_s_at
2:19335465	leaf_K	57	1.2551e-05	0.17357	7.4374e-05	7.43736	571.64	0	Medtr2g044550	19332837	19340191	-	ARID/bright DNA-binding domain protein	AT3G43240.1	Mtr.48182.1.S1_s_at
2:19335774	leaf_K	22	4.7481e-06	0.16245	7.6812e-05	7.68123	575.447	0	Medtr2g044550	19332837	19340191	-	ARID/bright DNA-binding domain protein	AT3G43240.1	Mtr.48182.1.S1_s_at
2:19335824	leaf_K	30	5.8578e-06	0.16142	7.4126e-05	7.41255	561.564	0	Medtr2g044550	19332837	19340191	-	ARID/bright DNA-binding domain protein	AT3G43240.1	Mtr.48182.1.S1_s_at
2:19335859	leaf_K	26	5.4248e-06	0.16287	7.4048e-05	7.40484	561.443	0	Medtr2g044550	19332837	19340191	-	ARID/bright DNA-binding domain protein	AT3G43240.1	Mtr.48182.1.S1_s_at
2:19335979	leaf_K	40	8.9311e-06	0.15429	7.4597e-05	7.45975	568.152	0	Medtr2g044550	19332837	19340191	-	ARID/bright DNA-binding domain protein	AT3G43240.1	Mtr.48182.1.S1_s_at
2:19336685	leaf_K	191	4.4682e-05	0.13572	7.3682e-05	7.36824	551.198	0	Medtr2g044550	19332837	19340191	-	ARID/bright DNA-binding domain protein	AT3G43240.1	Mtr.48182.1.S1_s_at
2:19336687	leaf_K	188	4.388e-05	0.13709	7.4208e-05	7.42082	548.171	0	Medtr2g044550	19332837	19340191	-	ARID/bright DNA-binding domain protein	AT3G43240.1	Mtr.48182.1.S1_s_at
2:19336688	leaf_K	189	4.388e-05	0.13709	7.4208e-05	7.42082	548.171	0	Medtr2g044550	19332837	19340191	-	ARID/bright DNA-binding domain protein	AT3G43240.1	Mtr.48182.1.S1_s_at
2:19336858	leaf_K	131	2.812e-05	0.1491	7.9177e-05	7.91767	529.955	0	Medtr2g044550	19332837	19340191	-	ARID/bright DNA-binding domain protein	AT3G43240.1	Mtr.48182.1.S1_s_at
2:19336999	leaf_K	19	4.0358e-06	0.17854	7.4157e-05	7.41571	519.044	0	Medtr2g044550	19332837	19340191	-	ARID/bright DNA-binding domain protein	AT3G43240.1	Mtr.48182.1.S1_s_at
2:19337024	leaf_K	58	1.2901e-05	0.18704	7.1531e-05	7.15308	518.987	0	Medtr2g044550	19332837	19340191	-	ARID/bright DNA-binding domain protein	AT3G43240.1	Mtr.48182.1.S1_s_at
2:19337246	leaf_K	110	2.5182e-05	0.18212	6.9932e-05	6.99322	503.202	0	Medtr2g044550	19332837	19340191	-	ARID/bright DNA-binding domain protein	AT3G43240.1	Mtr.48182.1.S1_s_at
2:19337659	leaf_K	11	2.5306e-06	0.17749	7.5807e-05	7.58066	550.579	0	Medtr2g044550	19332837	19340191	-	ARID/bright DNA-binding domain protein	AT3G43240.1	Mtr.48182.1.S1_s_at
2:19337885	leaf_K	4	1.4954e-06	0.1849	7.2189e-05	7.21886	545.053	0	Medtr2g044550	19332837	19340191	-	ARID/bright DNA-binding domain protein	AT3G43240.1	Mtr.48182.1.S1_s_at
2:19338222	leaf_K	140	3.1918e-05	0.16069	7.8418e-05	7.84176	573.995	0	Medtr2g044550	19332837	19340191	-	ARID/bright DNA-binding domain protein	AT3G43240.1	Mtr.48182.1.S1_s_at
2:19338347	leaf_K	17	3.8039e-06	0.16361	7.5139e-05	7.51395	578.708	0	Medtr2g044550	19332837	19340191	-	ARID/bright DNA-binding domain protein	AT3G43240.1	Mtr.48182.1.S1_s_at
2:19338353	leaf_K	18	3.8039e-06	0.16361	7.5139e-05	7.51395	578.708	0	Medtr2g044550	19332837	19340191	-	ARID/bright DNA-binding domain protein	AT3G43240.1	Mtr.48182.1.S1_s_at
2:19338423	leaf_K	99	2.3154e-05	0.14073	7.6837e-05	7.68374	575.486	0	Medtr2g044550	19332837	19340191	-	ARID/bright DNA-binding domain protein	AT3G43240.1	Mtr.48182.1.S1_s_at
2:19338431	leaf_K	134	2.8465e-05	0.14003	7.7421e-05	7.74208	566.609	0	Medtr2g044550	19332837	19340191	-	ARID/bright DNA-binding domain protein	AT3G43240.1	Mtr.48182.1.S1_s_at
2:19338455	leaf_K	103	2.4191e-05	0.14082	7.9527e-05	7.95267	575.638	0	Medtr2g044550	19332837	19340191	-	ARID/bright DNA-binding domain protein	AT3G43240.1	Mtr.48182.1.S1_s_at
2:19338590	leaf_K	7	1.9188e-06	0.17761	6.8363e-05	6.83629	542.656	0	Medtr2g044550	19332837	19340191	-	ARID/bright DNA-binding domain protein	AT3G43240.1	Mtr.48182.1.S1_s_at
2:19338618	leaf_K	20	4.2252e-06	0.16662	7.1045e-05	7.10447	552.845	0	Medtr2g044550	19332837	19340191	-	ARID/bright DNA-binding domain protein	AT3G43240.1	Mtr.48182.1.S1_s_at
2:19338862	leaf_K	60	1.3174e-05	0.15601	7.9092e-05	7.90918	549.463	0	Medtr2g044550	19332837	19340191	-	ARID/bright DNA-binding domain protein	AT3G43240.1	Mtr.48182.1.S1_s_at
2:19338920	leaf_K	3	1.3357e-06	0.19173	7.3755e-05	7.37553	528.135	0	Medtr2g044550	19332837	19340191	-	ARID/bright DNA-binding domain protein	AT3G43240.1	Mtr.48182.1.S1_s_at
2:19339687	leaf_K	175	4.012e-05	0.14246	7.9569e-05	7.95694	540.313	0	Medtr2g044550	19332837	19340191	-	ARID/bright DNA-binding domain protein	AT3G43240.1	Mtr.48182.1.S1_s_at
2:19339717	leaf_K	70	1.6267e-05	0.15371	7.9072e-05	7.90717	545.533	0	Medtr2g044550	19332837	19340191	-	ARID/bright DNA-binding domain protein	AT3G43240.1	Mtr.48182.1.S1_s_at
2:19714156	rootProline	178	4.6961e-05	0.15778	0.43331	1.71947	424.822	3867	Medtr2g445260	19707066	19710289	+	hypothetical protein	AT1G40087.1	Mtr.25691.1.S1_s_at
2:19801974	root_Cl	137	2.6508e-05	0.17572	0.00245	244.732	909.853	2561	Medtr2g445370	19804535	19805438	-	hypothetical protein	no match	none
2:19803365	leaf_Ca	45	1.0761e-05	0.17892	0.07577	6.05235	536.507	1170	Medtr2g445370	19804535	19805438	-	hypothetical protein	no match	none
2:19852764	Stwater%	131	4.3991e-05	0.16255	0.00282	2.8245e-08	-309.7	1638	Medtr2g045230	19854402	19859377	+	ubiquitin-like modifier-activating enzyme	AT1G05350.1	Mtr.12454.1.S1_at
2:19952392	shootDWreduction%	73	4.1558e-06	0.16586	0.0059	0.01725	-96.251	997	Medtr2g045445	19953389	19954414	-	hypothetical protein	no match	none
2:19989704	root_Cl	177	3.3281e-05	0.1709	0.00266	266.358	926.501	5829	Medtr2g045540	19995533	19995926	-	transferase family protein	AT2G19070.1	none
2:19989704	root_Na	77	1.4407e-05	0.18005	0.0008553	85.5296	801.543	5829	Medtr2g045540	19995533	19995926	-	transferase family protein	AT2G19070.1	none
2:20374612	Stwater%	36	1.1383e-05	0.17613	0.0011	0.00206	-325.7	0	Medtr2g046430	20373007	20375453	+	DUF239 domain protein	AT2G38255	none
2:20380729	root_Cl	25	4.3324e-06	0.19479	0.00235	234.982	945.904	5276	Medtr2g046430	20373007	20375453	+	DUF239 domain protein	AT2G38255	none
2:20380729	root_Na	35	7.5435e-06	0.18358	0.00080334	80.3336	823.545	5276	Medtr2g046430	20373007	20375453	+	DUF239 domain protein	AT2G38255	none
2:20386053	toleranceScore	89	2.6237e-06	0.17094	2.7329e-06	0.27329	181.261	1686	Medtr2g046450	20387739	20389485	+	hypothetical protein	AT1G40390.1	none
2:20386053	Stwater%	82	2.7018e-05	0.13983	0.0015	0.00191	-313.19	1686	Medtr2g046450	20387739	20389485	+	hypothetical protein	AT1G40390.1	none
2:20414653	Stwater%	178	5.6875e-05	0.1585	0.0014	0.00189	-307.85	18418	Medtr2g046520	20433071	20435641	+	DUF239 domain protein	AT2G38255.1	none
2:20487522	shootDWreduction%	127	8.2623e-06	0.15807	0.00515	0.01748	-100.22	4261	Medtr2g046620	20491783	20493375	+	UDP-glucosyltransferase family protein	AT2G22590	none
2:20491642	LeafChlReduction%	132	4.888e-05	0.14052	0.00103	0.00776	-200.16	141	Medtr2g046620	20491783	20493375	+	UDP-glucosyltransferase family protein	AT2G22590	none
2:20494907	LeafChlReduction%	166	6.2221e-05	0.13267	0.00394	0.00292	-220.67	1532	Medtr2g046620	20491783	20493375	+	UDP-glucosyltransferase family protein	AT2G22590	none
2:20494907	Stwater%	115	4.0026e-05	0.13923	0.00147	0.00164	-311.02	1532	Medtr2g046620	20491783	20493375	+	UDP-glucosyltransferase family protein	AT2G22590	none
2:20494911	leafProline	117	1.1732e-06	0.20044	4.31478	64.3071	737.867	1536	Medtr2g046620	20491783	20493375	+	UDP-glucosyltransferase family protein	AT2G22590	none
2:20552040	LeafChlReduction%	96	3.3672e-05	0.13758	9.0462e-08	0.00905	-209.16	0	Medtr2g046740	20546225	20552438	-	subtilisin-like serine protease	AT4G20430.1	Mtr.11955.1.S1_at
2:20632358	LeafChlReduction%	86	2.8324e-05	0.15841	0.00169	0.00631	-229.92	0	Medtr2g046980	20631754	20632533	+	transmembrane protein, putative	AC022314	none
2:20632388	LeafChlReduction%	2	1.3812e-07	0.23244	0.0024	0.00447	-239.11	0	Medtr2g046980	20631754	20632533	+	transmembrane protein, putative	AC022314	none
2:20694709	leaf_Cl	180	8.3918e-06	0.16489	0.01643	1642.53	1126.61	125	Medtr2g047180	20693466	20694584	+	F-box SKIP23-like protein	AT2G17030	none
2:20694709	leaf_Na	108	4.3008e-06	0.17315	0.00556	555.533	1007.36	125	Medtr2g047180	20693466	20694584	+	F-box SKIP23-like protein	AT2G17030	none
2:20941155	LeafSizeReduction%	194	9.2609e-06	0.15245	0.00091659	0.00585	-244.81	4486	Medtr2g047858	20932740	20936669	+	F-box/RNI/FBD-like domain protein	AT1G13570	none
2:21348088	leaf_K/NaRatio	183	3.06e-08	0.25044	1.1993e-07	0.01199	-168.07	0	Medtr2g048470	21345957	21353039	-	hypothetical protein	AT3G62450.1	Mtr.18399.1.S1_at
2:21353919	leaf_Cl	111	5.4008e-06	0.17107	0.0152	1520.01	1118.08	0	Medtr2g048475	21353100	21356115	-	hypothetical protein	no match	none
2:21353919	leaf_Na	84	2.9454e-06	0.17804	0.00515	514.86	998.996	0	Medtr2g048475	21353100	21356115	-	hypothetical protein	no match	none
2:21356735	leafProline	39	1.7481e-07	0.22313	0.00076042	76.0422	745.595	0	Medtr2g048480	21356667	21359428	+	transmembrane protein, putative	AT3G62450.1	none
2:21356735	toleranceScore	131	4.142e-06	0.17204	0.00485	0.27046	174.251	0	Medtr2g048480	21356667	21359428	+	transmembrane protein, putative	AT3G62450.1	none
2:21363105	Stwater%	118	4.0679e-05	0.14166	0.0003048	0.00361	-293.81	3677	Medtr2g048480	21356667	21359428	+	transmembrane protein, putative	AT3G62450.1	none
2:21367893	leafProline	147	1.8334e-06	0.18111	0.00077944	77.9435	785.137	3223	Medtr2g048510	21371116	21389829	+	cation-chloride cotransporter	AT1G30450.2	Mtr.38089.1.S1_at
2:21442551	LeafChlReduction%	110	4.0093e-05	0.15701	0.00023137	0.00793	-227.1	0	Medtr2g048630	21440873	21453740	+	regulator of nonsense transcripts-like protein	AT2G39260.1	Mtr.21538.1.S1_at
2:21442720	LeafChlReduction%	49	1.4606e-05	0.14727	0.0014	0.00661	-226.65	0	Medtr2g048630	21440873	21453740	+	regulator of nonsense transcripts-like protein	AT2G39260.1	Mtr.21538.1.S1_at
2:21442906	LeafChlReduction%	179	6.839e-05	0.14481	0.00036268	0.00833	-227.49	0	Medtr2g048630	21440873	21453740	+	regulator of nonsense transcripts-like protein	AT2G39260.1	Mtr.21538.1.S1_at
2:21455818	LeafChlReduction%	61	1.7526e-05	0.16941	0.00016343	0.00765	-228.53	0	Medtr2g048635	21455804	21456661	+	pentatricopeptide (PPR) repeat protein	AT3G24240	none
2:21455860	LeafChlReduction%	167	6.2658e-05	0.15091	0.00109	0.00724	-223.6	0	Medtr2g048635	21455804	21456661	+	pentatricopeptide (PPR) repeat protein	AT3G24240	none
2:21456080	LeafChlReduction%	107	3.9588e-05	0.1359	0.0012	0.00715	-218.74	0	Medtr2g048635	21455804	21456661	+	pentatricopeptide (PPR) repeat protein	AT3G24240	none
2:21456169	LeafChlReduction%	158	5.9944e-05	0.15296	0.00163	0.00596	-228.39	0	Medtr2g048635	21455804	21456661	+	pentatricopeptide (PPR) repeat protein	AT3G24240	none
2:21456172	LeafChlReduction%	75	2.3399e-05	0.16519	0.0014	0.0063	-231.02	0	Medtr2g048635	21455804	21456661	+	pentatricopeptide (PPR) repeat protein	AT3G24240	none
2:21456175	LeafChlReduction%	67	2.1127e-05	0.16532	0.00121	0.0065	-232.69	0	Medtr2g048635	21455804	21456661	+	pentatricopeptide (PPR) repeat protein	AT3G24240	none
2:21456179	LeafChlReduction%	68	2.1127e-05	0.16532	0.00121	0.0065	-232.69	0	Medtr2g048635	21455804	21456661	+	pentatricopeptide (PPR) repeat protein	AT3G24240	none
2:21456182	LeafChlReduction%	69	2.1127e-05	0.16532	0.00121	0.0065	-232.69	0	Medtr2g048635	21455804	21456661	+	pentatricopeptide (PPR) repeat protein	AT3G24240	none
2:21457243	root_Cl	32	6.2875e-06	0.17206	43.5967	194.59	905.499	582	Medtr2g048635	21455804	21456661	+	pentatricopeptide (PPR) repeat protein	AT3G24240	none
2:21457243	root_Na	9	2.2905e-06	0.18561	25.6478	47.8219	784.128	582	Medtr2g048635	21455804	21456661	+	pentatricopeptide (PPR) repeat protein	AT3G24240	none
2:21459869	leafProline	76	5.8837e-07	0.20059	0.00070081	70.0805	737.104	3208	Medtr2g048635	21455804	21456661	+	pentatricopeptide (PPR) repeat protein	AT3G24240	none
2:21470035	Stwater%	112	3.8633e-05	0.13984	0.00059699	0.00318	-299.99	2080	Medtr2g048680	21472115	21477040	+	ankyrin repeat protein EMB506	AT5G40160.1	Mtr.42601.1.S1_at
2:21470397	toleranceScore	61	1.7368e-06	0.21279	2.229e-06	0.2229	146.723	1718	Medtr2g048680	21472115	21477040	+	ankyrin repeat protein EMB506	AT5G40160.1	Mtr.42601.1.S1_at
2:21470397	Stwater%	139	4.6504e-05	0.16717	0.00062952	0.0028	-298.69	1718	Medtr2g048680	21472115	21477040	+	ankyrin repeat protein EMB506	AT5G40160.1	Mtr.42601.1.S1_at
2:21470403	toleranceScore	157	4.7801e-06	0.1997	2.2283e-06	0.22283	146.689	1712	Medtr2g048680	21472115	21477040	+	ankyrin repeat protein EMB506	AT5G40160.1	Mtr.42601.1.S1_at
2:21470403	Stwater%	164	5.1919e-05	0.16519	0.00068658	0.00264	-301.01	1712	Medtr2g048680	21472115	21477040	+	ankyrin repeat protein EMB506	AT5G40160.1	Mtr.42601.1.S1_at
2:21487138	leafProline	100	9.8865e-07	0.1847	0.00076519	76.519	797.477	4122	Medtr2g048720	21491260	21497003	-	inositol transporter 4	AT1G30220.1	Mtr.48631.1.S1_at
2:21487252	leafProline	48	2.6665e-07	0.22343	1.67034	67.2428	722.362	4008	Medtr2g048720	21491260	21497003	-	inositol transporter 4	AT1G30220.1	Mtr.48631.1.S1_at
2:21487252	LeafSizeReduction%	119	5.082e-06	0.169	6.995e-08	0.007	-233.71	4008	Medtr2g048720	21491260	21497003	-	inositol transporter 4	AT1G30220.1	Mtr.48631.1.S1_at
2:21487254	leafProline	46	2.3846e-07	0.22292	1.70078	66.5617	729.505	4006	Medtr2g048720	21491260	21497003	-	inositol transporter 4	AT1G30220.1	Mtr.48631.1.S1_at
2:21487254	LeafSizeReduction%	113	4.8828e-06	0.16818	6.9181e-08	0.00692	-236.06	4006	Medtr2g048720	21491260	21497003	-	inositol transporter 4	AT1G30220.1	Mtr.48631.1.S1_at
2:21487258	leafProline	24	1.2413e-07	0.23267	0.00068414	68.4143	714.416	4002	Medtr2g048720	21491260	21497003	-	inositol transporter 4	AT1G30220.1	Mtr.48631.1.S1_at
2:21487258	LeafSizeReduction%	134	5.9084e-06	0.16821	7.0443e-08	0.00704	-229.82	4002	Medtr2g048720	21491260	21497003	-	inositol transporter 4	AT1G30220.1	Mtr.48631.1.S1_at
2:21534739	LeafSizeReduction%	105	4.7258e-06	0.17116	6.5271e-08	0.00653	-238.13	0	Medtr2g048805	21534134	21535087	+	hypothetical protein	no match	none
2:21535100	LeafSizeReduction%	183	8.465e-06	0.16042	0.00015546	0.00703	-233.87	13	Medtr2g048805	21534134	21535087	+	hypothetical protein	no match	none
2:21548217	rootProline	164	4.3028e-05	0.13507	0.13515	2.12377	409.509	2169	Medtr2g049030	21550386	21552157	-	xyloglucan endotransglucosylase/hydrolase family protein	AT4G13080.1	none
2:21548271	rootProline	133	3.453e-05	0.13526	0.00375	2.37226	414.855	2115	Medtr2g049030	21550386	21552157	-	xyloglucan endotransglucosylase/hydrolase family protein	AT4G13080.1	none
2:21741527	LeafChlReduction%	74	2.3212e-05	0.14296	0.00087642	0.00752	-220.09	0	Medtr2g049330	21738871	21742028	+	hypothetical protein	AT2G34310.3	Mtr.50527.1.S1_at
2:21743295	toleranceScore	122	3.6874e-06	0.16285	2.7122e-06	0.27122	183.969	0	Medtr2g049340	21742691	21744400	-	ABA induced plasma membrane protein	AT5G46530	none
2:21755763	leaf_K/NaRatio	24	2.017e-10	0.32758	0.00163	0.00772	-197.41	3800	Medtr2g049355	21750160	21751963	+	hypothetical protein	no match	none
2:21761225	leafProline	158	2.007e-06	0.20927	0.0007533	75.3296	758.935	4316	Medtr2g049380	21765541	21766959	-	hypothetical protein	no match	Mtr.18903.1.S1_at
2:21761225	shootDWreduction%	84	5.0449e-06	0.19394	0.00289	0.02171	-91.438	4316	Medtr2g049380	21765541	21766959	-	hypothetical protein	no match	Mtr.18903.1.S1_at
2:21769945	leaf_K/NaRatio	6	2.3333e-12	0.39949	9.4836e-08	0.00948	-189.31	2871	Medtr2g049400	21772816	21776116	+	pectin lyase superfamily protein	AT2G43880.1	Mtr.18904.1.S1_at
2:21770222	shootDWreduction%	138	9.0085e-06	0.15556	0.00283	0.02255	-91.616	2594	Medtr2g049400	21772816	21776116	+	pectin lyase superfamily protein	AT2G43880.1	Mtr.18904.1.S1_at
2:21770222	toleranceScore	133	4.1686e-06	0.16386	2.6293e-06	0.26293	177.238	2594	Medtr2g049400	21772816	21776116	+	pectin lyase superfamily protein	AT2G43880.1	Mtr.18904.1.S1_at
2:21770222	Stwater%	159	5.1265e-05	0.1308	0.00112	0.00241	-314.91	2594	Medtr2g049400	21772816	21776116	+	pectin lyase superfamily protein	AT2G43880.1	Mtr.18904.1.S1_at
2:21782522	shootDWreduction%	114	7.061e-06	0.17064	0.00644	0.01631	-90.672	0	Medtr2g049420	21781268	21789410	-	NLI interacting factor-like phosphatase	AT5G46410.1	Mtr.18905.1.S1_at
2:21856352	root_K/NaRatio	142	5.829e-05	0.15344	0.02032	0.0004357	-89.4	1078	Medtr2g049577	21853465	21855274	+	hypothetical protein	AT4G23540.1	Mtr.22818.1.S1_at
2:21917786	root_K/NaRatio	74	3.1354e-05	0.16016	0.02015	0.0014	-89.501	3161	Medtr2g449760	21920947	21921587	+	hypothetical protein	no match	none
2:21947397	LeafChlReduction%	57	1.646e-05	0.15679	0.00304	0.00426	-210.11	0	Medtr2g449810	21947294	21948089	+	hypothetical protein	no match	none
2:21987862	LeafChlReduction%	76	2.3599e-05	0.16897	0.00441	0.00277	-218.44	3861	Medtr2g449850	21991723	21996776	-	serine carboxypeptidase-like protein	AT1G28110.2	none
2:22041049	root_Na	98	2.1156e-05	0.16387	0.00082572	82.5718	855.684	333	Medtr2g449960	22041382	22041833	+	LCR related	no match	none
2:22065184	leaf_Ca	52	1.2126e-05	0.1547	5.6535e-05	5.6535	511.859	0	Medtr2g450040	22061626	22066066	+	cytochrome P450 family protein	AT4G31950.1	none
2:22095900	leaf_Ca	110	2.4287e-05	0.14783	6.5452e-05	6.54516	524.549	0	Medtr2g450090	22095820	22096786	+	transmembrane protein, putative	no match	none
2:22096296	leaf_Ca	6	1.865e-06	0.21165	5.5797e-05	5.57968	497.72	0	Medtr2g450090	22095820	22096786	+	transmembrane protein, putative	no match	none
2:22258046	root_Cl	152	2.9193e-05	0.18033	0.00261	260.522	883.066	3275	Medtr2g450410	22261321	22262927	-	RNA recognition motif, a.k.a. RRM, RBD protein	AT3G16380.1	none
2:22258046	root_Na	61	1.2742e-05	0.19114	0.00084282	84.2821	764.571	3275	Medtr2g450410	22261321	22262927	-	RNA recognition motif, a.k.a. RRM, RBD protein	AT3G16380.1	none
2:22258114	leaf_Na	165	6.6674e-06	0.16227	0.00522	521.69	1018.64	3207	Medtr2g450410	22261321	22262927	-	RNA recognition motif, a.k.a. RRM, RBD protein	AT3G16380.1	none
2:22258114	leafProline	132	1.5093e-06	0.18182	0.00075778	75.7778	782.066	3207	Medtr2g450410	22261321	22262927	-	RNA recognition motif, a.k.a. RRM, RBD protein	AT3G16380.1	none
2:22279422	shootDWreduction%	8	3.6792e-07	0.2186	0.01109	0.00924	-106.14	11393	Medtr2g450420	22265847	22268029	-	hypothetical protein	no match	none
2:22312098	Stwater%	172	5.3923e-05	0.13524	0.0012	0.00189	-314.16	0	Medtr2g049690	22310635	22313862	-	PIF1-like helicase	AT3G51690.1	none
2:22410721	leafProline	133	1.5121e-06	0.18289	0.00075183	75.1825	781.206	0	Medtr2g450510	22409227	22411884	+	flavin-binding monooxygenase-like protein	AT1G19250.1	none
2:22450586	LeafChlReduction%	40	1.2045e-05	0.15137	0.00104	0.00734	-220.27	0	Medtr2g450550	22446274	22452477	+	transmembrane protein, putative	AT2G12400.1	Mtr.8670.1.S1_at
2:22451461	LeafChlReduction%	150	5.7025e-05	0.13083	0.00294	0.00483	-218.78	0	Medtr2g450550	22446274	22452477	+	transmembrane protein, putative	AT2G12400.1	Mtr.8670.1.S1_at
2:22451462	LeafChlReduction%	151	5.7025e-05	0.13083	0.00294	0.00483	-218.78	0	Medtr2g450550	22446274	22452477	+	transmembrane protein, putative	AT2G12400.1	Mtr.8670.1.S1_at
2:22451548	LeafChlReduction%	134	4.9152e-05	0.12884	0.00023899	0.00867	-220.67	0	Medtr2g450550	22446274	22452477	+	transmembrane protein, putative	AT2G12400.1	Mtr.8670.1.S1_at
2:22453232	LeafChlReduction%	181	6.9099e-05	0.15093	0.0029	0.00447	-225.35	755	Medtr2g450550	22446274	22452477	+	transmembrane protein, putative	AT2G12400.1	Mtr.8670.1.S1_at
2:22533072	LeafChlReduction%	139	5.0172e-05	0.11842	1.0195e-05	0.00876	-239.1	0	Medtr2g450710	22530793	22535211	+	nodulin-like/MFS transporter	AT1G80530.1	Mtr.38684.1.S1_at
2:22540439	root_K/NaRatio	177	7.2363e-05	0.13863	0.02196	0.00086889	-71.36	2000	Medtr2g450730	22542439	22550887	-	NEDD8 ultimate buster-like protein	AT2G12550	none
2:22627327	root_Cl	44	9.0717e-06	0.19312	0.00256	255.926	905.34	286	Medtr2g450880	22626025	22627041	+	leguminosin proline-rich group669 secreted peptide	no match	none
2:22627327	root_Na	14	3.2038e-06	0.20612	2.39964	79.3626	783.584	286	Medtr2g450880	22626025	22627041	+	leguminosin proline-rich group669 secreted peptide	no match	none
2:22649603	root_Cl	67	1.4152e-05	0.18077	0.0026	259.871	940.584	14437	Medtr2g450970	22664040	22665110	+	hypothetical protein	no match	Mtr.24488.1.S1_s_at
2:22649603	root_Na	181	3.8922e-05	0.16264	0.0008679	86.7897	817.755	14437	Medtr2g450970	22664040	22665110	+	hypothetical protein	no match	Mtr.24488.1.S1_s_at
2:22874036	LeafChlReduction%	155	5.9486e-05	0.12677	8.5102e-08	0.00851	-216.93	1455	Medtr2g451510	22875491	22880254	-	glycoside hydrolase family 79 amine-terminal domain protein	AT5G34940	none
2:23375335	root_K	30	4.9855e-06	0.19105	6.34935	66.5435	816.859	1025	Medtr2g054730	23376360	23377142	-	hypothetical protein	no match	none
2:23400328	root_Ca	2	4.2898e-07	0.23939	3.8096e-06	0.38096	201.397	587	Medtr2g054780	23400915	23407559	-	acyl-protein thioesterase	AT5G20060.3	Mtr.8911.1.S1_at
2:23644443	root_Ca	79	3.3896e-05	0.15507	3.9301e-06	0.39301	232.285	12453	Medtr2g055140	23631143	23631990	+	hypothetical protein	ATUG02310	none
2:23653613	shootDWreduction%	45	1.7675e-06	0.19611	0.00604	0.01625	-103.7	14958	Medtr2g055210	23668571	23672428	-	PLATZ transcription factor family protein	AT3G60670	none
2:23713477	rootProline	63	1.7306e-05	0.16674	0.77333	1.20256	438.367	1151	Medtr2g055320	23714628	23718674	-	2-aminoethanethiol dioxygenase-like protein	AT1G18490.1	Mtr.44337.1.S1_at
2:24066964	rootProline	200	5.0176e-05	0.1317	2.3354e-05	2.33537	395.413	0	Medtr2g056120	24058061	24067400	+	acyl-activating enzyme 17, peroxisomal protein, putative	AT5G23050	none
2:24094713	rootProline	107	2.8092e-05	0.14004	2.3938e-05	2.39377	405.478	0	Medtr2g056190	24093916	24100036	+	carboxy-terminal TIM barrel domain enolase	AT1G74030.1	Mtr.9364.1.S1_at
2:24137300	rootProline	102	2.7159e-05	0.13788	0.00651	2.3096	404.704	1034	Medtr2g058400	24132316	24136266	+	50S ribosomal protein L21, related protein	AT4G30930.1	none
2:24168123	rootProline	186	4.8423e-05	0.15488	0.02618	2.34756	412.543	2373	Medtr2g058470	24163022	24165750	-	chalcone and stilbene synthase family protein	AT5G13930.1	none
2:24170968	rootProline	100	2.7038e-05	0.13037	0.04042	2.30861	448.715	5218	Medtr2g058470	24163022	24165750	-	chalcone and stilbene synthase family protein	AT5G13930.1	none
2:24171522	rootProline	115	3.0096e-05	0.1585	0.05853	2.24247	427.208	5772	Medtr2g058470	24163022	24165750	-	chalcone and stilbene synthase family protein	AT5G13930.1	none
2:24188504	rootProline	146	3.7915e-05	0.12565	2.3932e-05	2.39317	437.84	5142	Medtr2g058520	24182817	24183362	+	E1 protein	AT2G33720.1	none
2:24288409	leaf_Ca	86	1.8215e-05	0.18136	4.73543	4.7354e-05	509.804	546	Medtr2g058805	24287558	24287863	-	hypothetical protein	no match	none
2:24292333	leaf_Ca	138	3.0548e-05	0.17795	4.07435	0.23353	484.937	4470	Medtr2g058805	24287558	24287863	-	hypothetical protein	no match	none
2:24292333	leaf_Cl	1	1.7873e-08	0.28558	1018.35	0.01018	1065.37	4470	Medtr2g058805	24287558	24287863	-	hypothetical protein	no match	none
2:24292333	leaf_Na	1	5.5736e-08	0.27016	352.494	0.00352	952.916	4470	Medtr2g058805	24287558	24287863	-	hypothetical protein	no match	none
2:24292333	leafProline	61	4.0027e-07	0.24876	50.0943	0.00050094	725.807	4470	Medtr2g058805	24287558	24287863	-	hypothetical protein	no match	none
2:24292333	Stwater%	24	6.9233e-06	0.18918	0.00266	2.661e-08	-310.5	4470	Medtr2g058805	24287558	24287863	-	hypothetical protein	no match	none
2:24361863	root_Na	45	9.5691e-06	0.16348	24.1949	49.8315	798.851	0	Medtr2g058990	24361845	24364937	+	pentatricopeptide (PPR) repeat protein	AT1G18485.1	none
2:24582531	root_K	176	3.0532e-05	0.13848	0.00083472	83.4717	821.656	0	Medtr2g059590	24581808	24599933	+	eukaryotic translation initiation factor 2c	AT5G43810.2	Mtr.51906.1.S1_at
2:24588643	root_K	80	1.2311e-05	0.18955	0.00072787	72.7872	734.924	1097	Medtr2g059575	24586036	24587546	-	hypothetical protein	no match	none
2:24588849	root_K	114	1.9835e-05	0.13732	0.0007895	78.9501	844.189	1303	Medtr2g059575	24586036	24587546	-	hypothetical protein	no match	none
2:24588863	root_K	102	1.7557e-05	0.13739	0.00077745	77.7448	842.389	1317	Medtr2g059575	24586036	24587546	-	hypothetical protein	no match	none
2:24588957	root_K	121	2.0744e-05	0.13854	0.00080212	80.2117	846.044	1411	Medtr2g059575	24586036	24587546	-	hypothetical protein	no match	none
2:24588999	root_K	13	2.7997e-06	0.19171	0.00073565	73.5654	821.652	1453	Medtr2g059575	24586036	24587546	-	hypothetical protein	no match	none
2:24865863	root_Ca	9	1.7348e-06	0.19515	3.7358e-06	0.37358	226.098	4408	Medtr2g060360	24859528	24861455	-	major intrinsic protein (MIP) family transporter	AT3G47440.1	none
2:25207060	leaf_Cl	12	5.1237e-07	0.21174	0.0145	1449.8	1072.41	1640	Medtr2g461120	25208700	25209356	-	hypothetical protein	no match	none
2:25207060	leaf_Na	10	3.1645e-07	0.21676	0.0049	490.409	957.512	1640	Medtr2g461120	25208700	25209356	-	hypothetical protein	no match	none
2:25265379	root_Cl	49	9.5473e-06	0.17775	0.00257	257.035	989.678	1915	Medtr2g461230	25267294	25268794	-	hypothetical protein	no match	none
2:25267737	leaf_K	184	4.3035e-05	0.16828	5.5112	5.5112e-05	527.205	0	Medtr2g461230	25267294	25268794	-	hypothetical protein	no match	none
2:25422578	root_Cl	139	2.7184e-05	0.1784	2.1532	230.583	888.27	4051	Medtr2g461560	25426629	25443935	+	DEAD-box ATP-dependent RNA helicase, putative	AT5G08110.1	none
2:25494318	Stwater%	63	2.1194e-05	0.16846	0.00286	2.858e-08	-319.53	0	Medtr2g461610	25493796	25494333	-	hypothetical protein	no match	none
2:25876688	Stwater%	123	4.1093e-05	0.1618	0.00234	0.00065213	-308.6	10998	Medtr2g060960	25864646	25865690	+	Nodule Cysteine-Rich (NCR) secreted peptide	no match	Mtr.27731.1.S1_at
2:25876803	leaf_K/NaRatio	152	1.7901e-08	0.27477	0.00286	0.00772	-177.4	11113	Medtr2g060960	25864646	25865690	+	Nodule Cysteine-Rich (NCR) secreted peptide	no match	Mtr.27731.1.S1_at
2:26267475	shootDWreduction%	41	1.5563e-06	0.20862	0.004	0.01736	-106.47	4913	Medtr2g062250	26272388	26272822	+	transmembrane protein, putative	no match	none
2:26556351	root_Na	124	2.6593e-05	0.17534	22.4227	48.7996	779.682	4723	Medtr2g062840	26561074	26567297	+	NADP-dependent isocitrate dehydrogenase	AT1G65930.1	Mtr.12789.1.S1_at
2:26588322	root_Ca	126	5.6042e-05	0.16382	3.8558e-06	0.38558	206.457	1212	Medtr2g062870	26589534	26589898	+	LCR related	AT4G13968.1	Mtr.22311.1.S1_at
2:26619108	root_Cl	60	1.1829e-05	0.18941	2.70047	230.257	895.759	3166	Medtr2g062940	26615561	26615942	+	photosystem II reaction center protein N	ATCG00700.1	none
2:26621101	leaf_K/NaRatio	111	5.4706e-09	0.29358	0.00088751	0.01201	-160.52	4864	Medtr2g062980	26625965	26632035	+	serine carboxypeptidase-like protein	AT4G30810.1	none
2:26661707	root_Ca	68	2.6073e-05	0.16462	3.9353e-06	0.39353	223.923	3649	Medtr2g063055	26656809	26658058	+	LCR related	no match	none
2:26869558	rootProline	36	1.0367e-05	0.17855	0.08923	2.02003	396.401	10758	Medtr2g063720	26880316	26883228	-	hypothetical protein	no match	none
2:26869559	rootProline	58	1.666e-05	0.17203	0.0924	2.03398	397.346	10757	Medtr2g063720	26880316	26883228	-	hypothetical protein	no match	none
2:27210310	root_Ca	6	9.7629e-07	0.22017	3.7463e-06	0.37463	207.03	4765	Medtr2g064240	27204477	27205545	-	PIF1-like helicase	AT3G51690.1	none
2:27345605	root_K/NaRatio	48	1.8662e-05	0.1557	0.02223	2.2232e-07	-73.295	2817	Medtr2g064475	27348422	27349665	+	papain family cysteine protease	AT1G29090.1	none
2:27346886	root_K/NaRatio	33	1.0833e-05	0.18306	0.02018	0.00031106	-86.742	1536	Medtr2g064475	27348422	27349665	+	papain family cysteine protease	AT1G29090.1	none
2:27347155	root_K/NaRatio	20	6.9789e-06	0.16315	0.02114	0.00015946	-84.439	1267	Medtr2g064475	27348422	27349665	+	papain family cysteine protease	AT1G29090.1	none
2:27347312	root_K/NaRatio	60	2.3141e-05	0.17722	0.02151	2.1514e-07	-79.045	1110	Medtr2g064475	27348422	27349665	+	papain family cysteine protease	AT1G29090.1	none
2:27422361	LeafChlReduction%	156	5.9551e-05	0.12569	8.5786e-08	0.00858	-216.02	8628	Medtr2g065360	27411723	27413733	+	cytochrome P450 family 71 protein	AT3G26300.1	none
2:27427135	root_Ca	38	1.2189e-05	0.18888	3.6616e-06	0.36616	197.987	13402	Medtr2g065360	27411723	27413733	+	cytochrome P450 family 71 protein	AT3G26300.1	none
2:27427160	root_K	31	4.9982e-06	0.19685	33.2228	32.8893	799.336	13427	Medtr2g065360	27411723	27413733	+	cytochrome P450 family 71 protein	AT3G26300.1	none
2:27486072	leaf_Ca	144	3.268e-05	0.16285	4.54192	0.17959	539.758	449	Medtr2g065545	27484674	27485623	-	hypothetical protein	no match	none
2:27607470	leaf_K	173	3.947e-05	0.17527	2.70379	4.1749	515.975	11113	Medtr2g065860	27595188	27596357	-	F-box protein interaction domain protein	AT3G06240.1	none
2:27686215	root_K	110	1.9215e-05	0.17277	57.6504	0.0005765	817.689	6153	Medtr2g066060	27672085	27680062	-	plant/F14G9-20 protein	AT1G56180.1	Mtr.11467.1.S1_at
2:27735108	leaf_Ca	4	1.0562e-06	0.19712	5.763e-05	5.76298	495.649	249	Medtr2g066200	27735357	27736526	-	F-box protein interaction domain protein	AT3G06240.1	Mtr.49238.1.S1_x_at
2:27735108	leaf_Cl	156	7.2923e-06	0.16992	73.3653	1396.65	1096.56	249	Medtr2g066200	27735357	27736526	-	F-box protein interaction domain protein	AT3G06240.1	Mtr.49238.1.S1_x_at
2:27906897	LeafChlReduction%	119	4.5639e-05	0.14172	0.002	0.0059	-206.76	1176	Medtr2g066780	27905457	27905721	+	hypothetical protein	no match	none
2:28004612	LeafChlReduction%	79	2.4904e-05	0.13211	0.00029901	0.00819	-237.47	0	Medtr2g066980	28003563	28004930	+	papain family cysteine protease	AT3G49340.1	none
2:28184482	root_K	33	5.5051e-06	0.19441	0.00074325	74.3246	765.663	561	Medtr2g067370	28185043	28185863	-	import receptor subunit TOM7-1	AT5G41685	none
2:28288658	root_K/NaRatio	10	2.8849e-06	0.17938	0.02025	2.0246e-07	-87.094	26	Medtr2g067570	28287486	28288632	+	hypothetical protein	AT1G43760.1	none
2:28288745	root_K/NaRatio	28	9.3674e-06	0.16051	0.01805	0.00205	-93.103	113	Medtr2g067570	28287486	28288632	+	hypothetical protein	AT1G43760.1	none
2:28290240	root_K/NaRatio	13	4.1521e-06	0.16628	0.0203	2.03e-07	-91.176	1608	Medtr2g067570	28287486	28288632	+	hypothetical protein	AT1G43760.1	none
2:28290665	root_K/NaRatio	6	1.8351e-06	0.17744	0.01981	1.9814e-07	-94.524	2033	Medtr2g067570	28287486	28288632	+	hypothetical protein	AT1G43760.1	none
2:28412632	root_K	168	2.8852e-05	0.15229	19.386	52.3323	764.79	0	Medtr2g067870	28411372	28413128	-	heat shock protein 70 (HSP70)-interacting protein, putative	AT1G56090	none
2:28728437	LeafChlReduction%	53	1.5481e-05	0.16639	0.00116	0.00659	-236.34	5956	Medtr2g069190	28734393	28737239	-	1-aminocyclopropane-1-carboxylate oxidase-like protein	AT1G06620.1	Mtr.42838.1.S1_at
2:28807445	root_Ca	34	1.0343e-05	0.16398	0.02175	0.36006	208.287	0	Medtr2g069340	28805339	28812269	+	mitotic spindle assembly checkpoint MAD2B-like protein	AT1G16590.1	Mtr.21144.1.S1_at
2:28812318	root_Ca	46	1.7053e-05	0.15032	0.03058	0.34736	216.644	49	Medtr2g069340	28805339	28812269	+	mitotic spindle assembly checkpoint MAD2B-like protein	AT1G16590.1	Mtr.21144.1.S1_at
2:28812392	root_Ca	186	8.0354e-05	0.1299	3.9886e-06	0.39886	214.899	123	Medtr2g069340	28805339	28812269	+	mitotic spindle assembly checkpoint MAD2B-like protein	AT1G16590.1	Mtr.21144.1.S1_at
2:29541212	leaf_Cl	39	2.0374e-06	0.18796	0.01395	1394.6	1068.29	0	Medtr2g070200	29540260	29541815	-	glutathione S-transferase, amine-terminal domain protein	AT1G17180.1	none
2:29541212	leaf_Na	26	8.0935e-07	0.1985	0.00467	466.954	952.317	0	Medtr2g070200	29540260	29541815	-	glutathione S-transferase, amine-terminal domain protein	AT1G17180.1	none
2:29541321	leaf_Cl	61	2.8231e-06	0.16896	0.01482	1481.73	1187.25	0	Medtr2g070200	29540260	29541815	-	glutathione S-transferase, amine-terminal domain protein	AT1G17180.1	none
2:29541321	leaf_Na	35	1.052e-06	0.17987	0.00503	503.268	1060.91	0	Medtr2g070200	29540260	29541815	-	glutathione S-transferase, amine-terminal domain protein	AT1G17180.1	none
2:29541337	leaf_Cl	43	2.1978e-06	0.17622	0.01438	1438.05	1152.42	0	Medtr2g070200	29540260	29541815	-	glutathione S-transferase, amine-terminal domain protein	AT1G17180.1	none
2:29541337	leaf_Na	28	8.3426e-07	0.18686	0.00489	489.152	1029.48	0	Medtr2g070200	29540260	29541815	-	glutathione S-transferase, amine-terminal domain protein	AT1G17180.1	none
2:29603629	root_K/NaRatio	25	7.9605e-06	0.19219	0.01747	0.00294	-88.2	7133	Medtr2g070380	29610762	29614355	+	import inner membrane translocase subunit TIM22	AT1G18320	none
2:29811067	root_K/NaRatio	93	3.6914e-05	0.13879	0.02188	2.188e-07	-80.989	2495	Medtr2g070730	29813562	29819146	+	interactor of constitutive active ROPs protein, putative	AT1G17140	none
2:29811087	root_K/NaRatio	107	4.3992e-05	0.13387	0.02167	2.1674e-07	-84.163	2475	Medtr2g070730	29813562	29819146	+	interactor of constitutive active ROPs protein, putative	AT1G17140	none
2:29850684	LeafChlReduction%	191	7.5493e-05	0.12782	0.00257	0.00539	-215.1	0	Medtr2g070810	29850642	29852662	+	hypothetical protein	no match	none
2:29865021	LeafChlReduction%	101	3.7243e-05	0.13104	0.00090503	0.00748	-228.7	7870	Medtr2g070820	29856304	29857151	+	hypothetical protein	no match	none
2:29894592	root_K/NaRatio	49	1.8749e-05	0.19214	0.01811	1.8105e-07	-90.735	16219	Medtr2g070870	29875542	29878373	-	plant gibberellin 2-oxidase	AT1G78440	none
2:30403841	leafProline	126	1.3921e-06	0.17797	1.51857	74.2834	826.162	0	Medtr2g072270	30400470	30405069	+	cytochrome P450 family monooxygenase	AT3G14610	none
2:30420823	root_Na	103	2.2325e-05	0.16733	9.60428	65.4555	836.218	3184	Medtr2g072310	30424007	30425561	+	cytochrome P450 family protein	AT3G14690.1	Mtr.8478.1.S1_at
2:30439054	LeafChlReduction%	118	4.5617e-05	0.1288	0.00358	0.00389	-228.81	1056	Medtr2g072340	30434253	30437998	+	cytochrome P450 family 72 protein	AT3G14690.1	Mtr.3549.1.S1_at
2:30467101	leafProline	159	2.0143e-06	0.17434	0.74468	73.1356	808.391	0	Medtr2g072380	30465464	30469865	+	cytochrome P450 family 72 protein	AT3G14690.1	Mtr.37300.1.S1_at
2:31111947	leaf_Ca	82	1.779e-05	0.1863	1.02427	4.04581	481.401	847	Medtr2g073380	31102287	31111100	-	integral membrane family protein	AT1G78620.1	Mtr.13915.1.S1_at
2:31252748	rootProline	17	5.2106e-06	0.18945	0.24532	1.85367	413.852	0	Medtr2g073650	31250170	31258536	-	LRR receptor-like kinase	AT3G14840	none
2:31426265	shootDWreduction%	134	8.7926e-06	0.17755	0.00329	0.02051	-99.515	3761	Medtr2g075140	31416053	31422504	+	receptor-like kinase	AT3G14840.2	Mtr.6875.1.S1_at
2:31520871	leaf_K/NaRatio	88	3.3515e-09	0.28691	0.00204	0.01024	-170.56	964	Medtr2g075380	31521835	31523362	+	hypothetical protein	AT2G44550.1	none
2:31527733	leaf_K	155	3.6068e-05	0.16518	5.6154	5.6154e-05	547.94	1606	Medtr2g075400	31529339	31533809	-	brassinazole-resistant 1 protein	AT1G78700.1	Mtr.5565.1.S1_at
2:31587946	root_K/NaRatio	129	5.2228e-05	0.15502	0.02059	2.0592e-07	-90.499	2999	Medtr2g075510	31590945	31593184	-	hypothetical protein	no match	none
2:31628517	root_Na	38	8.4785e-06	0.18311	0.00078174	78.1742	806.045	0	Medtr2g075610	31628458	31630033	-	WRKY family transcription factor	AT5G22570.1	none
2:32024196	leaf_Ca	185	4.0725e-05	0.14498	5.659e-05	5.659	484.541	370	Medtr2g076460	32024566	32025358	+	hypothetical protein	no match	Mtr.48470.1.S1_s_at
2:32214606	root_Cl	26	4.6824e-06	0.19336	0.00241	241.26	948.909	2017	Medtr2g076990	32210998	32212589	+	P-loop nucleoside triphosphate hydrolase superfamily protein	AT3G50940.1	Mtr.26700.1.S1_at
2:32214606	root_Na	65	1.3128e-05	0.17359	0.00081098	81.0977	824.624	2017	Medtr2g076990	32210998	32212589	+	P-loop nucleoside triphosphate hydrolase superfamily protein	AT3G50940.1	Mtr.26700.1.S1_at
2:32235737	root_Ca	159	7.0361e-05	0.15054	4.0474e-06	0.40474	227.21	0	Medtr2g077070	32234869	32236192	-	hypothetical protein	no match	Mtr.46581.1.S1_at
2:32354168	root_K	107	1.8391e-05	0.14262	0.00080487	80.487	831.993	5784	Medtr2g078030	32359952	32365851	-	beta-1,3-galactosyltransferase-like protein	AT1G53290.1	Mtr.42162.1.S1_at
2:32354170	root_K	150	2.6549e-05	0.13751	0.00079252	79.2523	822	5782	Medtr2g078030	32359952	32365851	-	beta-1,3-galactosyltransferase-like protein	AT1G53290.1	Mtr.42162.1.S1_at
2:32354208	root_K	115	1.9911e-05	0.14759	0.0008237	82.3703	797.403	5744	Medtr2g078030	32359952	32365851	-	beta-1,3-galactosyltransferase-like protein	AT1G53290.1	Mtr.42162.1.S1_at
2:32355521	root_K	164	2.8401e-05	0.14042	0.0008243	82.4299	797.482	4431	Medtr2g078030	32359952	32365851	-	beta-1,3-galactosyltransferase-like protein	AT1G53290.1	Mtr.42162.1.S1_at
2:32726147	rootProline	75	1.9632e-05	0.16673	0.00975	2.24022	401.595	422	Medtr2g078480	32726569	32728223	-	hypothetical protein	AT3G25710.1	none
2:32726150	rootProline	10	3.8069e-06	0.1875	2.2033e-05	2.20333	403.697	419	Medtr2g078480	32726569	32728223	-	hypothetical protein	AT3G25710.1	none
2:32800969	leaf_K	133	2.8345e-05	0.17309	0.3179	7.29513	537.56	0	Medtr2g078580	32800898	32802335	+	auxin response factor, putative	AT1G30330.1	Mtr.25.1.S1_at
2:32801218	root_Cl	129	2.5462e-05	0.17332	0.00239	239.196	923.989	0	Medtr2g078580	32800898	32802335	+	auxin response factor, putative	AT1G30330.1	Mtr.25.1.S1_at
2:32801601	shootDWreduction%	152	9.922e-06	0.17467	0.00748	0.01409	-105.05	0	Medtr2g078580	32800898	32802335	+	auxin response factor, putative	AT1G30330.1	Mtr.25.1.S1_at
2:33306040	leaf_K	165	3.8107e-05	0.16339	1.34031	6.07449	560.154	5519	Medtr2g085110	33311559	33312182	+	hypothetical protein	no match	none
2:34282168	root_Na	170	3.6012e-05	0.17508	17.8285	56.4548	767.363	13696	Medtr2g081655	34264659	34268472	-	hypothetical protein	AT3G10850.1	none
2:34319701	toleranceScore	138	4.4148e-06	0.16115	2.6029e-06	0.26029	176.05	3541	Medtr2g081770	34312713	34316160	+	embryonic abundant-like protein	AT5G25610.1	Mtr.8505.1.S1_at
2:34319918	toleranceScore	128	3.9682e-06	0.17221	2.6137e-06	0.26137	167.562	3758	Medtr2g081770	34312713	34316160	+	embryonic abundant-like protein	AT5G25610.1	Mtr.8505.1.S1_at
2:34322193	toleranceScore	14	5.1366e-07	0.21049	2.5022e-06	0.25022	176.755	5306	Medtr2g081805	34327499	34329454	+	S-locus lectin kinase family protein	AT4g27290	none
2:34324397	shootDWreduction%	180	1.1567e-05	0.15581	2.768e-07	0.02768	-85.402	3102	Medtr2g081805	34327499	34329454	+	S-locus lectin kinase family protein	AT4g27290	none
2:34325108	toleranceScore	93	2.6881e-06	0.17464	2.5806e-06	0.25806	169.098	2391	Medtr2g081805	34327499	34329454	+	S-locus lectin kinase family protein	AT4g27290	none
2:34326646	toleranceScore	125	3.7394e-06	0.15803	2.5629e-06	0.25629	182.609	853	Medtr2g081805	34327499	34329454	+	S-locus lectin kinase family protein	AT4g27290	none
2:34684481	root_K/NaRatio	27	9.2535e-06	0.17784	0.0205	2.05e-07	-93.244	3862	Medtr2g082655	34688343	34688885	+	hypothetical protein	no match	none
2:35279504	root_K	60	9.6604e-06	0.15187	0.00079668	79.6676	822.596	192	Medtr2g084010	35279696	35282365	-	lignin biosynthetic peroxidase	AT5G05340.1	Mtr.11354.1.S1_at
2:35757602	root_K	154	2.7041e-05	0.14914	4.08867	70.9815	775.463	1055	Medtr2g084565	35748832	35756547	-	magnesium transporter MRS2-like protein	AT5G22830.1	Mtr.5418.1.S1_at
2:35800511	Stwater%	44	1.4056e-05	0.16823	0.00293	2.9251e-08	-327.53	1940	Medtr2g084595	35802451	35806473	+	phototropic-responsive NPH3 family protein	AT3G44820.1	Mtr.38806.1.S1_at
2:36729155	rootProline	89	2.3711e-05	0.17869	1.70579	0.11974	399.006	14130	Medtr2g087350	36743285	36745018	-	E3 ubiquitin-protein ligase PUB22-like protein	AT2G35930.1	Mtr.19998.1.S1_at
2:37107988	root_K	37	6.0861e-06	0.17348	7.61547	65.8488	769.096	1611	Medtr2g088110	37105907	37106377	-	hypothetical protein	AT3G25270.1	none
2:37108767	root_Cl	128	2.5077e-05	0.14479	76.5059	162.865	960.849	2390	Medtr2g088110	37105907	37106377	-	hypothetical protein	AT3G25270.1	none
2:37108767	root_K	69	1.1257e-05	0.15521	5.16379	73.3949	817.99	2390	Medtr2g088110	37105907	37106377	-	hypothetical protein	AT3G25270.1	none
2:37126059	root_K	76	1.1998e-05	0.14655	0.00080117	80.1165	845.905	5037	Medtr2g088140	37120429	37121022	-	hypothetical protein	no match	none
2:37126532	root_K	100	1.7367e-05	0.13872	0.00081376	81.3763	862.204	5510	Medtr2g088140	37120429	37121022	-	hypothetical protein	no match	none
2:37160824	root_K	198	3.3959e-05	0.13515	10.6365	64.4756	851.469	0	Medtr2g088220	37158480	37162068	-	phenylpropenal double-bond reductase	AT5G16970.1	Mtr.43551.1.S1_at
2:37238721	Stwater%	195	6.096e-05	0.14132	0.00306	3.0612e-08	-336.16	0	Medtr2g088360	37230917	37240757	+	cytoplasmic-like aconitate hydratase	AT2G05710.1	Mtr.43162.1.S1_at
2:37262701	root_K	32	5.3004e-06	0.18724	0.00074449	74.4491	786.281	231	Medtr2g088400	37262932	37267773	+	MATE efflux family protein	AT3G21690.1	Mtr.13391.1.S1_at
2:37277938	root_K	21	3.6875e-06	0.16899	11.6864	59.378	825.097	0	Medtr2g088430	37273504	37278938	+	glutamate receptor 2	AT2G32400.1	Mtr.30507.1.S1_at
2:37325445	root_K	182	3.1541e-05	0.1629	0.00080979	80.9785	809.993	11459	Medtr2g088570	37336904	37340640	+	anaphase-promoting complex subunit 11 RING-H2 finger protein	AT5G20570.1	Mtr.12332.1.S1_at
2:37331401	root_Cl	86	1.8035e-05	0.14599	0.00262	261.714	984.406	5503	Medtr2g088570	37336904	37340640	+	anaphase-promoting complex subunit 11 RING-H2 finger protein	AT5G20570.1	Mtr.12332.1.S1_at
2:37331401	root_K	136	2.359e-05	0.13784	0.00082857	82.8569	841.581	5503	Medtr2g088570	37336904	37340640	+	anaphase-promoting complex subunit 11 RING-H2 finger protein	AT5G20570.1	Mtr.12332.1.S1_at
2:37331401	root_Na	64	1.2966e-05	0.15046	21.3099	56.0312	854.007	5503	Medtr2g088570	37336904	37340640	+	anaphase-promoting complex subunit 11 RING-H2 finger protein	AT5G20570.1	Mtr.12332.1.S1_at
2:37402084	root_Cl	181	3.3874e-05	0.13936	0.0026	260.094	966.882	0	Medtr2g088700	37401493	37407040	+	syntaxin of plants 122 protein	AT5G08080.1	Mtr.37790.1.S1_at
2:37409862	root_Na	159	3.4674e-05	0.14981	27.3069	51.0525	776.463	524	Medtr2g088720	37410386	37412050	-	dihydroneopterin aldolase	AT5G62980.1	Mtr.41406.1.S1_at
2:37413591	root_Na	131	2.9389e-05	0.14973	21.9387	57.9221	791.055	343	Medtr2g088730	37413934	37414816	-	myb transcription factor	AT4G01060.1	none
2:37415217	root_Cl	77	1.5504e-05	0.16075	0.0025	250.179	895.532	401	Medtr2g088730	37413934	37414816	-	myb transcription factor	AT4G01060.1	none
2:37415217	root_Na	73	1.395e-05	0.16202	33.724	40.0377	781.367	401	Medtr2g088730	37413934	37414816	-	myb transcription factor	AT4G01060.1	none
2:37420162	root_Cl	183	3.4332e-05	0.14738	0.00262	261.736	907.765	0	Medtr2g088750	37418951	37422309	+	APO RNA-binding protein	AT3G21740.1	Mtr.5472.1.S1_at
2:37420162	root_Na	89	1.7873e-05	0.15632	0.1798	83.2136	784.351	0	Medtr2g088750	37418951	37422309	+	APO RNA-binding protein	AT3G21740.1	Mtr.5472.1.S1_at
2:37440549	root_K	2	5.5671e-07	0.20906	0.000742	74.1996	836.928	3227	Medtr2g088740	37443776	37445035	-	hypothetical protein	AT3G23420	none
2:37448201	root_Cl	125	2.4948e-05	0.14724	0.00271	271.263	945.39	0	Medtr2g088820	37447568	37454133	+	histone-lysine N-methyltransferase	AT3G21820.1	Mtr.2483.1.S1_at
2:37467088	root_Cl	80	1.6299e-05	0.14738	0.00263	263.059	985.006	0	Medtr2g088850	37460165	37471318	-	peroxisome biogenesis-like protein	AT3G21865.1	Mtr.10791.1.S1_at
2:37468990	root_Cl	71	1.435e-05	0.15925	0.00233	233.372	904.672	0	Medtr2g088850	37460165	37471318	-	peroxisome biogenesis-like protein	AT3G21865.1	Mtr.10791.1.S1_at
2:37472693	root_Cl	42	8.682e-06	0.1625	0.00259	258.556	940.017	1375	Medtr2g088850	37460165	37471318	-	peroxisome biogenesis-like protein	AT3G21865.1	Mtr.10791.1.S1_at
2:37474538	root_Cl	2	2.7354e-07	0.2077	0.00234	234.342	945.593	0	Medtr2g088860	37474092	37475502	-	cyclin p4	AT3G21870.1	Mtr.10182.1.S1_at
2:37474538	root_Na	24	5.0567e-06	0.16729	20.5762	52.0225	824.195	0	Medtr2g088860	37474092	37475502	-	cyclin p4	AT3G21870.1	Mtr.10182.1.S1_at
2:37480112	root_Na	97	2.037e-05	0.15016	33.2751	38.9325	815.004	0	Medtr2g088870	37475924	37484344	-	EXS (ERD1/XPR1/SYG1) family protein	AT5G35730.1	Mtr.42077.1.S1_at
2:37480816	root_Cl	84	1.6724e-05	0.15307	0.00243	243.289	933.2	0	Medtr2g088870	37475924	37484344	-	EXS (ERD1/XPR1/SYG1) family protein	AT5G35730.1	Mtr.42077.1.S1_at
2:37481673	root_Cl	165	3.1432e-05	0.14393	0.00253	252.533	937.377	0	Medtr2g088870	37475924	37484344	-	EXS (ERD1/XPR1/SYG1) family protein	AT5G35730.1	Mtr.42077.1.S1_at
2:37481696	root_Cl	53	1.028e-05	0.15381	0.00244	243.817	976.119	0	Medtr2g088870	37475924	37484344	-	EXS (ERD1/XPR1/SYG1) family protein	AT5G35730.1	Mtr.42077.1.S1_at
2:37482426	root_Cl	68	1.4291e-05	0.16127	0.00248	248.26	894.708	0	Medtr2g088870	37475924	37484344	-	EXS (ERD1/XPR1/SYG1) family protein	AT5G35730.1	Mtr.42077.1.S1_at
2:37532518	root_Cl	186	3.4778e-05	0.1472	28.9032	214.042	905.07	832	Medtr2g088980	37530524	37531686	+	cysteine-rich RLK (receptor-like kinase) protein	AT3G22060.1	Mtr.37841.1.S1_at
2:37532518	root_K	96	1.5413e-05	0.15308	0.0008291	82.9096	777.358	832	Medtr2g088980	37530524	37531686	+	cysteine-rich RLK (receptor-like kinase) protein	AT3G22060.1	Mtr.37841.1.S1_at
2:37532520	root_Cl	191	3.506e-05	0.14839	27.8797	216.584	898.18	834	Medtr2g088980	37530524	37531686	+	cysteine-rich RLK (receptor-like kinase) protein	AT3G22060.1	Mtr.37841.1.S1_at
2:37532520	root_K	83	1.3025e-05	0.15751	0.00082019	82.0186	767.953	834	Medtr2g088980	37530524	37531686	+	cysteine-rich RLK (receptor-like kinase) protein	AT3G22060.1	Mtr.37841.1.S1_at
2:37567105	leaf_Ca	108	2.3865e-05	0.17309	1.52455	3.63612	514.042	0	Medtr2g089050	37566243	37567644	-	transmembrane protein, putative	AT4G21310.1	none
2:37755652	leaf_K/NaRatio	43	9.7697e-10	0.29984	0.00206	0.00999	-175.34	0	Medtr2g089350	37753570	37758140	-	universal stress family protein	AT1G11360.4	Mtr.39234.1.S1_at
2:38378925	shootDWreduction%	6	3.1038e-07	0.20126	0.00068515	0.02403	-98.435	689	Medtr2g090285	38379614	38382827	+	hypothetical protein	AT4G28260.2	Mtr.38475.1.S1_at
2:38386900	shootDWreduction%	35	1.1361e-06	0.19935	0.00155	0.02331	-87.676	1150	Medtr2g090290	38388050	38391519	+	PPR containing plant protein	AT2G20710	none
2:38387576	shootDWreduction%	52	2.7085e-06	0.18201	0.00136	0.02481	-86.061	474	Medtr2g090290	38388050	38391519	+	PPR containing plant protein	AT2G20710	none
2:38402583	leaf_Cl	37	1.9346e-06	0.19442	0.01406	1405.62	1048.96	577	Medtr2g090300	38403160	38403480	-	hypothetical protein	no match	none
2:38402583	leaf_Na	65	2.3264e-06	0.19006	0.00483	483.275	937.922	577	Medtr2g090300	38403160	38403480	-	hypothetical protein	no match	none
2:38402583	shootDWreduction%	13	4.8119e-07	0.2075	0.00216	0.01985	-101.26	577	Medtr2g090300	38403160	38403480	-	hypothetical protein	no match	none
2:38415998	shootDWreduction%	156	1.0047e-05	0.18718	0.00153	0.02469	-85.315	0	Medtr2g090320	38415173	38416903	+	hypothetical protein	AT2G40280.1	none
2:38847282	leaf_K/NaRatio	97	3.9621e-09	0.28942	0.0021	0.01038	-165.79	0	Medtr2g090690	38847197	38848513	-	hypothetical protein	no match	Mtr.51240.1.S1_at
2:39155595	rootProline	70	1.7904e-05	0.17838	0.16666	2.03012	395.222	2162	Medtr2g091030	39151432	39153433	+	frigida-LIKE protein	AT5G27220.1	none
2:39275088	LeafChlReduction%	70	2.1884e-05	0.16329	0.0003388	0.00739	-236.57	0	Medtr2g091145	39273668	39275486	+	F-box/FBD/LRR protein	AT1G13570.1	none
2:39284538	leaf_Cl	160	7.4277e-06	0.18406	1260.65	0.01261	1189.18	2235	Medtr2g091150	39279452	39282303	+	hypothetical protein	no match	none
2:39284538	leaf_K/NaRatio	128	8.5429e-09	0.27537	0.00703	0.0042	-165.98	2235	Medtr2g091150	39279452	39282303	+	hypothetical protein	no match	none
2:40062205	rootProline	171	4.5937e-05	0.16873	1.02309	1.03979	402.643	0	Medtr2g094020	40058858	40064011	+	beta-galactosidase-like protein	AT2G28470.2	Mtr.51605.1.S1_s_at
2:40274262	root_K/NaRatio	153	6.4066e-05	0.15601	0.0202	0.0004783	-86.813	0	Medtr2g094440	40273286	40275146	+	hypothetical protein	AT1G11260.1	Mtr.18076.1.S1_at
2:40329781	root_K	120	2.069e-05	0.17864	0.00078243	78.2432	771.16	3404	Medtr2g094550	40333185	40342415	+	SIT4 phosphatase-associated family protein	AT1G07990.1	Mtr.41632.1.S1_at
2:40437160	root_Cl	15	2.3764e-06	0.20646	0.00249	248.552	935.597	0	Medtr2g094720	40432059	40438616	+	mediator of RNA polymerase II transcription subunit 7	AT5G03500.3	Mtr.13892.1.S1_at
2:40510930	leaf_K	172	3.9306e-05	0.16549	1.67212	4.91463	539.887	0	Medtr2g094860	40510033	40514457	-	cyclic nucleotide-gated ion channel-like protein	AT2G28260.1	Mtr.32319.1.S1_at
2:40631824	root_K/NaRatio	97	4.0488e-05	0.16523	0.0204	2.0403e-07	-87.855	2693	Medtr2g095150	40634517	40634702	+	zinc finger, C3HC4 type (RING finger) protein	AT1G18780.1	none
2:40724144	root_Cl	39	7.9241e-06	0.18622	0.00254	254.044	954.796	0	Medtr2g095320	40721371	40725675	-	ATPase, AAA-type, CDC48 protein	AT5G03340.1	none
2:40724144	root_Na	78	1.4628e-05	0.17631	18.4589	58.7606	829.544	0	Medtr2g095320	40721371	40725675	-	ATPase, AAA-type, CDC48 protein	AT5G03340.1	none
2:40892680	Stwater%	2	5.617e-07	0.20635	3.6539e-08	0.00365	-299.6	0	Medtr2g095850	40890950	40892691	-	F-box/LRR protein	AT4G05460.1	Mtr.16141.1.S1_at
2:41770246	leaf_K/NaRatio	76	2.5459e-09	0.29474	0.00184	0.01064	-166.64	858	Medtr2g097750	41769170	41769388	+	NADH-ubiquinone oxidoreductase complex I, 21 kDa subunit	AT4G16450.2	none
2:42008748	root_K/NaRatio	145	5.8945e-05	0.13793	0.01979	0.00088635	-84.391	1365	Medtr2g098270	42005828	42007383	+	hypothetical protein	no match	none
2:42024806	leaf_K	94	2.2396e-05	0.14761	1.51476	4.79923	540.709	256	Medtr2g098310	42020814	42024550	+	transcription factor bHLH122-like protein	AT1G51140.1	Mtr.41038.1.S1_at
2:42119680	root_Cl	136	2.6417e-05	0.1675	8.53275	236.675	961.964	3440	Medtr2g098490	42123120	42131459	-	AMP-binding enzyme	AT1G20480.1	Mtr.35719.1.S1_at
2:42119680	root_Na	101	2.1881e-05	0.16777	0.00082943	82.9432	835.45	3440	Medtr2g098490	42123120	42131459	-	AMP-binding enzyme	AT1G20480.1	Mtr.35719.1.S1_at
2:42120827	root_Ca	16	3.8415e-06	0.18602	3.8169e-06	0.38169	227.849	2293	Medtr2g098490	42123120	42131459	-	AMP-binding enzyme	AT1G20480.1	Mtr.35719.1.S1_at
2:42137581	rootProline	57	1.6548e-05	0.14519	0.10588	2.18154	427.609	0	Medtr2g098500	42134720	42140224	-	oxidoreductase family, NAD-binding rossmann fold protein	AT3G20790.1	none
2:42350011	leaf_K	51	1.0783e-05	0.16173	0.4477	6.5554	529.48	3559	Medtr2g098900	42346150	42346452	+	hypothetical protein	AT1G52200.1	none
2:42363487	leaf_K	64	1.407e-05	0.16648	0.22507	7.06652	503.298	1365	Medtr2g098920	42359522	42362122	-	FAR-RED impaired response-like protein	AT3G59470.2	Mtr.43928.1.S1_at
2:42365246	leaf_K	89	2.1061e-05	0.15488	0.29881	6.95917	522.677	2649	Medtr2g098930	42367895	42368074	+	transmembrane protein, putative	no match	none
2:42369718	leaf_K	8	2.3215e-06	0.21046	7.446e-05	7.44598	529.171	1644	Medtr2g098930	42367895	42368074	+	transmembrane protein, putative	no match	none
2:43796361	root_Ca	59	2.2674e-05	0.16999	3.6136e-06	0.36136	206.666	7640	Medtr2g101770	43787926	43788721	-	30S ribosomal protein S17	AT1G79850.1	Mtr.40580.1.S1_at
2:44112740	root_Cl	171	3.2229e-05	0.16326	141.653	63.9234	971.003	0	Medtr2g102430	44111723	44118272	+	BRCT domain DNA repair protein	AT1G80420.3	Mtr.5341.1.S1_at
2:44233477	leaf_K/NaRatio	116	6.5466e-09	0.26326	1.186e-07	0.01186	-175.64	0	Medtr2g102670	44231525	44238600	-	drug resistance transporter-like ABC domain protein	AT1G15520.1	Mtr.10557.1.S1_at
2:44602398	Stwater%	116	4.0083e-05	0.14266	3.7335e-08	0.00373	-302.78	1130	Medtr2g103570	44597771	44601268	-	microsomal signal peptidase subunit	AT1G52600.1	Mtr.21175.1.S1_at
2:44603237	Stwater%	168	5.2919e-05	0.13064	4.1863e-08	0.00419	-307.65	747	Medtr2g103590	44603984	44606828	+	thiol-disulfide oxidoreductase DCC	AT1G52590.1	Mtr.45845.1.S1_at
2:44675304	shootDWreduction%	147	9.7155e-06	0.1833	2.6005e-07	0.026	-92.52	1495	Medtr2g103777	44676799	44679954	+	hypothetical protein	no match	none
2:45154137	root_Ca	167	7.306e-05	0.13428	4.1568e-06	0.41568	214.65	946	Medtr2g104780	45152613	45153191	-	hypothetical protein	no match	none
3:463788	leafProline	135	1.5297e-06	0.18367	0.00074421	74.4211	780.096	1824	Medtr3g005970	465612	473235	+	D-isomer specific 2-hydroxyacid dehydrogenase domain protein	AT1G72190.1	Mtr.30519.1.S1_at
3:570448	rootProline	68	1.7817e-05	0.17224	0.51044	1.49918	418.236	0	Medtr3g006170	569693	570880	-	retinoblastoma-related protein, putative	AT3G12280.2	none
3:657069	shootDWreduction%	174	1.1208e-05	0.19188	2.5646e-07	0.02565	-87.323	1894	Medtr3g006370	658963	663894	+	FAR-RED impaired response-like protein	AT2G43280.1	Mtr.9384.1.S1_at
3:979478	root_K/NaRatio	132	5.4216e-05	0.14366	0.01987	1.9866e-07	-81.818	3217	Medtr3g007320	973176	976261	-	cytochrome P450 family protein	AT3G30180.1	none
3:1162911	rootProline	55	1.6177e-05	0.13912	2.3413e-05	2.34135	427.88	0	Medtr3g007750	1158375	1163183	-	dimethyladenosine transferase	AT2G47420.1	Mtr.38154.1.S1_at
3:1240073	LeafSizeReduction%	61	2.4684e-06	0.19107	0.00047421	0.00594	-261.59	0	Medtr3g007910	1238773	1241322	-	sugar porter (SP) family MFS transporter	AT1G11260.1	none
3:1417161	root_Ca	92	3.8737e-05	0.17411	3.7949e-06	0.37949	198.111	3143	Medtr3g008290	1413168	1414018	+	hypothetical protein	no match	none
3:1441546	rootProline	91	2.4155e-05	0.17863	1.78657	1.7866e-05	398.641	0	Medtr3g408350	1440806	1445277	+	cell number regulator-like protein	AT2G45010.1	none
3:1454666	leaf_K	46	9.857e-06	0.16588	5.26611	5.2661e-05	516.095	2588	Medtr3g408360	1457254	1457899	-	DUF566 family protein	AT4G25190.1	none
3:1705269	shootDWreduction%	99	5.9086e-06	0.17076	0.00375	0.01799	-101.43	803	Medtr3g008920	1703370	1704466	-	major intrinsic protein (MIP) family transporter	AT5G37820.1	Mtr.11736.1.S1_at
3:1987567	rootProline	56	1.6531e-05	0.16974	0.08721	2.17759	418.753	3046	Medtr3g009360	1984078	1984521	-	hypothetical protein	AC027665	none
3:1992370	leaf_Ca	109	2.3865e-05	0.17159	4.5719	4.5719e-05	524.958	7849	Medtr3g009360	1984078	1984521	-	hypothetical protein	AC027665	none
3:2147934	LeafSizeReduction%	124	5.4835e-06	0.1853	7.0986e-08	0.0071	-241.64	3599	Medtr3g009760	2151533	2153673	+	FAD-linked oxidoreductase	AT4G20860.1	Mtr.13518.1.S1_at
3:2148138	LeafSizeReduction%	144	6.1294e-06	0.16521	6.5749e-08	0.00657	-244.9	3395	Medtr3g009760	2151533	2153673	+	FAD-linked oxidoreductase	AT4G20860.1	Mtr.13518.1.S1_at
3:2153038	leafProline	122	1.3409e-06	0.17746	0.00075368	75.3677	810.115	0	Medtr3g009760	2151533	2153673	+	FAD-linked oxidoreductase	AT4G20860.1	Mtr.13518.1.S1_at
3:2153038	LeafSizeReduction%	7	1.7464e-07	0.19739	0.00063455	0.00572	-265.99	0	Medtr3g009760	2151533	2153673	+	FAD-linked oxidoreductase	AT4G20860.1	Mtr.13518.1.S1_at
3:2153132	LeafSizeReduction%	32	1.2648e-06	0.17354	7.3032e-08	0.0073	-245.62	0	Medtr3g009760	2151533	2153673	+	FAD-linked oxidoreductase	AT4G20860.1	Mtr.13518.1.S1_at
3:2153145	toleranceScore	47	1.3365e-06	0.19196	2.6282e-06	0.26282	164.678	0	Medtr3g009760	2151533	2153673	+	FAD-linked oxidoreductase	AT4G20860.1	Mtr.13518.1.S1_at
3:2153145	Stwater%	197	6.1545e-05	0.13724	0.00089689	0.00252	-296.29	0	Medtr3g009760	2151533	2153673	+	FAD-linked oxidoreductase	AT4G20860.1	Mtr.13518.1.S1_at
3:2153161	LeafSizeReduction%	155	6.9876e-06	0.16375	6.7148e-08	0.00671	-238.21	0	Medtr3g009760	2151533	2153673	+	FAD-linked oxidoreductase	AT4G20860.1	Mtr.13518.1.S1_at
3:2153161	shootDWreduction%	20	6.4927e-07	0.20518	0.00054978	0.02337	-95.541	0	Medtr3g009760	2151533	2153673	+	FAD-linked oxidoreductase	AT4G20860.1	Mtr.13518.1.S1_at
3:2153161	toleranceScore	6	2.7404e-07	0.21258	2.5106e-06	0.25106	160.139	0	Medtr3g009760	2151533	2153673	+	FAD-linked oxidoreductase	AT4G20860.1	Mtr.13518.1.S1_at
3:2153161	Stwater%	21	5.5637e-06	0.17127	0.00035037	0.0032	-299.96	0	Medtr3g009760	2151533	2153673	+	FAD-linked oxidoreductase	AT4G20860.1	Mtr.13518.1.S1_at
3:2167105	LeafSizeReduction%	158	7.1933e-06	0.1564	7.5515e-08	0.00755	-234.53	8151	Medtr3g009820	2175256	2177107	+	FAD-linked oxidoreductase	AT4G20860.1	none
3:2167464	LeafSizeReduction%	30	1.2425e-06	0.17709	0.00028752	0.00614	-258.37	7792	Medtr3g009820	2175256	2177107	+	FAD-linked oxidoreductase	AT4G20860.1	none
3:2174925	LeafSizeReduction%	59	2.3655e-06	0.18346	0.00032909	0.0061	-237.33	331	Medtr3g009820	2175256	2177107	+	FAD-linked oxidoreductase	AT4G20860.1	none
3:2174925	Stwater%	160	5.1396e-05	0.1406	0.00039631	0.0031	-299.2	331	Medtr3g009820	2175256	2177107	+	FAD-linked oxidoreductase	AT4G20860.1	none
3:2178709	leaf_Ca	53	1.2143e-05	0.17412	6.1557e-05	6.15569	545.671	1602	Medtr3g009820	2175256	2177107	+	FAD-linked oxidoreductase	AT4G20860.1	none
3:2181085	leaf_Ca	78	1.6586e-05	0.1687	0.92577	4.633	550.841	3279	Medtr3g009850	2184364	2185062	+	FAD-linked oxidoreductase	AT4G20860.1	none
3:2182756	leaf_Ca	19	5.1848e-06	0.1937	1.44198	3.71644	519.231	1608	Medtr3g009850	2184364	2185062	+	FAD-linked oxidoreductase	AT4G20860.1	none
3:2377330	leafProline	95	9.621e-07	0.19223	0.00076771	76.7705	769.127	498	Medtr3g010260	2372550	2376832	-	serine/threonine-kinase KIPK-like protein	AT3G52890.2	Mtr.33878.1.S1_at
3:2377330	LeafSizeReduction%	85	3.6114e-06	0.1652	7.4509e-08	0.00745	-236.07	498	Medtr3g010260	2372550	2376832	-	serine/threonine-kinase KIPK-like protein	AT3G52890.2	Mtr.33878.1.S1_at
3:2525676	leafProline	106	1.0643e-06	0.19921	0.00067485	67.4848	719.079	0	Medtr3g010660	2524520	2529297	-	bZIP transcription factor	AT3G56850.1	Mtr.31433.1.S1_at
3:2794480	root_Na	175	3.7055e-05	0.14012	48.0654	22.3308	826.582	756	Medtr3g011360	2789842	2793724	+	NB-ARC domain disease resistance protein	AT3G07040.1	none
3:2794650	root_Na	184	3.9625e-05	0.1316	47.4054	23.8046	876.187	926	Medtr3g011360	2789842	2793724	+	NB-ARC domain disease resistance protein	AT3G07040.1	none
3:2818224	root_K/NaRatio	73	3.0249e-05	0.16106	0.02033	0.00011693	-93.235	0	Medtr3g011420	2817873	2821404	+	NBS-LRR type disease resistance protein	AT3G07040.1	none
3:2982101	LeafChlReduction%	26	6.0268e-06	0.19712	0.00056413	0.00689	-219.04	2449	Medtr3g011760	2984550	2984889	+	hypothetical protein	no match	none
3:3091745	leaf_K	86	2.055e-05	0.15883	7.8337e-05	7.83373	505.327	3200	Medtr3g011900	3088351	3088545	-	transmembrane protein, putative	no match	none
3:3091747	leaf_K	139	3.1067e-05	0.14997	7.9475e-05	7.94751	516.634	3202	Medtr3g011900	3088351	3088545	-	transmembrane protein, putative	no match	none
3:3091875	leaf_K	116	2.6181e-05	0.183	7.779e-05	7.77898	508.489	3330	Medtr3g011900	3088351	3088545	-	transmembrane protein, putative	no match	none
3:3092397	leaf_K	141	3.2413e-05	0.13746	0.32908	6.89956	566.913	3852	Medtr3g011900	3088351	3088545	-	transmembrane protein, putative	no match	none
3:3325792	leaf_K/NaRatio	71	2.2707e-09	0.29449	0.00122	0.00978	-185.2	2894	Medtr3g012270	3320429	3322898	-	disease resistance protein (CC-NBS-LRR class) family protein	AT3G07040	none
3:3408551	root_Ca	181	7.8384e-05	0.15781	3.878e-06	0.3878	207.083	0	Medtr3g012390	3408105	3408916	-	hypothetical protein	ATMG00860.1	Mtr.50526.1.S1_s_at
3:3814273	rootProline	29	8.9282e-06	0.1817	0.09218	2.08607	411.843	2712	Medtr3g013860	3811118	3811561	-	hypothetical protein	no match	none
3:3842409	root_K/NaRatio	80	3.3442e-05	0.16397	0.01944	1.944e-07	-95.731	0	Medtr3g013960	3841517	3846657	-	arginine N-methyltransferase, putative	AT3G12270.1	Mtr.2271.1.S1_at
3:3932691	LeafSizeReduction%	146	6.3237e-06	0.16953	7.1467e-08	0.00715	-261.9	0	Medtr3g014090	3921514	3935263	+	E3 ubiquitin-protein ligase KEG	AT5G13530.1	Mtr.15394.1.S1_s_at
3:3987769	root_K	186	3.1645e-05	0.17227	17.0421	52.7535	783.539	0	Medtr3g014200	3984817	3989689	+	DUF3128 family protein	AT4G25315	none
3:4464424	leaf_K/NaRatio	143	1.5305e-08	0.26622	1.2376e-07	0.01238	-177.17	1105	Medtr3g015430	4462485	4463319	-	transmembrane protein, putative	no match	none
3:4464475	leaf_K/NaRatio	121	7.7004e-09	0.28419	0.00202	0.00972	-169.53	1156	Medtr3g015430	4462485	4463319	-	transmembrane protein, putative	no match	none
3:4739365	leaf_K	192	4.4698e-05	0.16115	7.6346e-05	7.63458	551.38	1824	Medtr3g016025	4736662	4737541	-	hypothetical protein	no match	none
3:4994974	leaf_Cl	30	1.4197e-06	0.21182	0.01487	1487.29	1135.97	1603	Medtr3g017500	4986754	4993371	-	calcium-dependent ARF-type GTPase activating family protein	AT3G07940.1	Mtr.39330.1.S1_at
3:4994974	leaf_Na	29	8.5984e-07	0.21643	0.00504	503.671	1014.7	1603	Medtr3g017500	4986754	4993371	-	calcium-dependent ARF-type GTPase activating family protein	AT3G07940.1	Mtr.39330.1.S1_at
3:4995094	leaf_Cl	54	2.4927e-06	0.18754	0.0151	1509.56	1076.69	1723	Medtr3g017500	4986754	4993371	-	calcium-dependent ARF-type GTPase activating family protein	AT3G07940.1	Mtr.39330.1.S1_at
3:4995094	leaf_Na	37	1.1441e-06	0.19649	0.00512	511.961	962.071	1723	Medtr3g017500	4986754	4993371	-	calcium-dependent ARF-type GTPase activating family protein	AT3G07940.1	Mtr.39330.1.S1_at
3:5033315	leaf_Na	195	8.0509e-06	0.17124	4.96013	543.675	951.562	0	Medtr3g017580	5030504	5035622	+	uridine 5-monophosphate synthase-like protein	AT3G54470.1	Mtr.12781.1.S1_at
3:5033772	leaf_Cl	91	4.5556e-06	0.17505	0.01527	1526.93	1089.08	0	Medtr3g017580	5030504	5035622	+	uridine 5-monophosphate synthase-like protein	AT3G54470.1	Mtr.12781.1.S1_at
3:5033772	leaf_Na	62	2.1651e-06	0.18338	0.0052	520.454	973.912	0	Medtr3g017580	5030504	5035622	+	uridine 5-monophosphate synthase-like protein	AT3G54470.1	Mtr.12781.1.S1_at
3:5124354	LeafChlReduction%	12	1.6022e-06	0.17791	0.00334	0.00328	-238	2337	Medtr3g018640	5115864	5122017	-	cell differentiation RCD1-like protein	AT3G20800.1	Mtr.50030.1.S1_at
3:5793120	root_K/NaRatio	187	7.6199e-05	0.12774	0.01659	0.00502	-87.985	2998	Medtr3g020210	5796118	5796635	-	hypothetical protein	AT1G16010.3	none
3:5898897	rootProline	4	1.7633e-06	0.19252	0.00788	2.13702	415.32	2358	Medtr3g020470	5901255	5906535	-	disease resistance protein (TIR-NBS-LRR class)	AT5G17680.1	Mtr.4078.1.S1_at
3:6111959	Stwater%	169	5.2921e-05	0.15834	0.00281	2.8127e-08	-310.39	636	Medtr3g021030	6109673	6111323	-	hypothetical protein	no match	none
3:6141963	root_K	159	2.7845e-05	0.15454	21.7023	45.7708	753.62	0	Medtr3g021100	6139939	6143391	-	disease resistance protein (CC-NBS-LRR class) family protein	AT3G14470.1	Mtr.18080.1.S1_x_at
3:6253382	root_K	44	7.6526e-06	0.20268	58.2109	0.00058211	746.126	3071	Medtr3g021350	6250036	6250311	-	hypothetical protein	AT2G36730.1	Mtr.18072.1.S1_at
3:6520382	root_K/NaRatio	83	3.5406e-05	0.18036	0.02078	4.2647e-05	-77.069	0	Medtr3g022230	6519072	6523865	+	NB-ARC domain disease resistance protein, putative	AT3G14470.1	Mtr.17040.1.S1_s_at
3:6526702	rootProline	111	2.941e-05	0.17163	0.27231	1.90109	400.836	1105	Medtr3g022240	6527807	6528958	+	hypothetical protein	AT3G14470.1	Mtr.51848.1.S1_at
3:6555318	root_K/NaRatio	57	2.176e-05	0.1849	0.01867	0.00252	-79.122	0	Medtr3g022300	6551744	6557109	+	LRR and NB-ARC domain disease resistance protein	AT3G14470.1	Mtr.13006.1.S1_at
3:6736350	Stwater%	174	5.4258e-05	0.16716	0.00133	0.00168	-300.75	0	Medtr3g022600	6733309	6737109	-	LRR and NB-ARC domain disease resistance protein	AT3G14470.1	Mtr.32843.1.S1_s_at
3:6839169	rootProline	2	1.0062e-06	0.20072	2.1086e-05	2.10861	398.82	0	Medtr3g022790	6837798	6841893	+	LRR and NB-ARC domain disease resistance protein	AT3G14470.1	Mtr.28417.1.S1_at
3:6942704	root_Ca	41	1.4626e-05	0.17345	3.8402e-06	0.38402	218.175	684	Medtr3g023020	6941561	6942020	-	NBS-LRR type disease resistance protein	AT3G14470.1	Mtr.5713.1.S1_at
3:6945831	shootDWreduction%	5	2.5454e-07	0.22844	0.00268	0.02023	-103.04	0	Medtr3g023030	6944672	6950564	-	LRR and NB-ARC domain disease resistance protein	AT3G14460.1	Mtr.50983.1.S1_at
3:7200353	leaf_K/NaRatio	167	2.1939e-08	0.2548	1.1941e-07	0.01194	-168.52	0	Medtr3g023690	7195235	7200903	+	glycoside hydrolase family 79 amine-terminal domain protein	AT5G61250	none
3:7757986	leaf_K	9	2.3979e-06	0.21559	5.37455	0.60694	517.137	1291	Medtr3g025380	7759277	7759702	+	zinc finger, C3HC4 type (RING finger) protein	AT4G05350.1	Mtr.51272.1.S1_at
3:7955091	root_K/NaRatio	148	5.9652e-05	0.13971	0.02058	2.0581e-07	-81.725	0	Medtr3g026030	7954076	7955825	+	hypothetical protein	no match	none
3:8224827	Stwater%	73	2.3785e-05	0.17369	0.00288	2.8793e-08	-301.89	7291	Medtr3g026750	8232118	8233666	-	Rad21/Rec8-like protein, amine-terminal protein	AT3G59550.1	Mtr.48079.1.S1_at
3:8283429	root_Ca	40	1.3978e-05	0.17518	0.01099	0.36475	217.24	9394	Medtr3g026875	8292823	8294259	+	hypothetical protein	no match	none
3:8453880	rootProline	84	2.2288e-05	0.15943	2.3546e-05	2.35456	421.144	0	Medtr3g027200	8451620	8455781	-	NB-ARC domain disease resistance protein	AT3G14470.1	none
3:8612340	leaf_Ca	160	3.5276e-05	0.17729	1.59727	3.29923	478.686	3915	Medtr3g027530	8616255	8616638	+	hypothetical protein	no match	none
3:8869433	Stwater%	137	4.611e-05	0.14956	0.00281	0.0001015	-335.53	0	Medtr3g028060	8869310	8870399	-	BPS1	AT1G01550.2	Mtr.27871.1.S1_s_at
3:8992083	rootProline	199	5.0118e-05	0.16662	0.20942	1.99477	389.034	91	Medtr3g028370	8992174	8992612	-	hypothetical protein	no match	none
3:8995623	rootProline	189	4.8577e-05	0.16604	1.86164	1.8616e-05	407.491	1026	Medtr3g028380	8993415	8994597	-	Nodule Cysteine-Rich (NCR) secreted peptide	no match	Mtr.19958.1.S1_at
3:9155602	leaf_K	176	4.026e-05	0.1689	6.8806e-05	6.88056	520.563	0	Medtr3g028620	9155358	9155948	+	hypothetical protein	no match	none
3:9450995	rootProline	191	4.8896e-05	0.14293	0.49646	1.43823	385.771	89	Medtr3g029970	9450704	9450906	-	hypothetical protein	no match	Mtr.21430.1.S1_at
3:9452963	rootProline	151	3.9417e-05	0.14782	1.81343	1.8134e-05	393.897	2057	Medtr3g029970	9450704	9450906	-	hypothetical protein	no match	Mtr.21430.1.S1_at
3:10038359	LeafChlReduction%	173	6.643e-05	0.16109	0.00182	0.00539	-217.09	2276	Medtr3g031940	10031361	10036083	+	LRR and NB-ARC domain disease resistance protein	AT3G14470.1	none
3:10343940	shootDWreduction%	150	9.8633e-06	0.18753	0.00268	0.02042	-96.857	0	Medtr3g032720	10342085	10344011	+	hypothetical protein	AT1G27960.1	none
3:10363769	leaf_Ca	182	4.0301e-05	0.16805	2.36296	2.67375	507.546	0	Medtr3g032760	10360691	10364497	-	LRR and NB-ARC domain disease resistance protein	AT3G14470.1	none
3:10536936	root_Cl	50	9.6297e-06	0.1894	0.00248	247.559	918.449	1580	Medtr3g033150	10538516	10539070	-	RNA polymerase sigma factor	AT5G13730.1	none
3:10536936	root_Na	162	3.52e-05	0.16898	2.4609	82.7642	802.602	1580	Medtr3g033150	10538516	10539070	-	RNA polymerase sigma factor	AT5G13730.1	none
3:10880864	leaf_Ca	43	1.0572e-05	0.16294	4.63221	4.6322e-05	507.622	1269	Medtr3g033840	10882133	10882603	+	hypothetical protein	no match	none
3:11001148	LeafChlReduction%	174	6.6708e-05	0.14424	0.00065976	0.00752	-236.75	0	Medtr3g034100	11000348	11001439	+	serine/threonine kinase family protein	AT4G31170.3	none
3:11037294	leaf_K	130	2.7771e-05	0.1377	2.15748	4.67384	581.296	0	Medtr3g034200	11036986	11042635	-	acyl-CoA N-acyltransferase (NAT) family protein	AT5G13780.1	Mtr.9094.1.S1_at
3:11062704	root_K/NaRatio	159	6.5706e-05	0.12578	0.02093	2.0931e-07	-89.465	3659	Medtr3g034220	11058661	11059045	-	Nodule Cysteine-Rich (NCR) secreted peptide	no match	none
3:11062704	root_Na	41	8.9375e-06	0.14863	0.00083451	83.4506	879.724	3659	Medtr3g034220	11058661	11059045	-	Nodule Cysteine-Rich (NCR) secreted peptide	no match	none
3:11221693	root_Ca	50	1.9007e-05	0.18221	3.958e-06	0.3958	206.392	5950	Medtr3g034610	11227643	11228860	+	specific tissue protein	AT1G49310.1	Mtr.23565.1.S1_at
3:11294854	root_Cl	9	1.6105e-06	0.19258	0.0023	230.073	893.839	1426	Medtr3g434740	11296280	11297208	+	hypothetical protein	AT4G13820.1	none
3:11294854	root_Na	169	3.6007e-05	0.14361	0.00086929	86.9293	788.723	1426	Medtr3g434740	11296280	11297208	+	hypothetical protein	AT4G13820.1	none
3:11303700	leaf_Cl	171	7.8408e-06	0.1953	363.604	924.214	1091.46	1721	Medtr3g434770	11305421	11306883	-	hypothetical protein	no match	none
3:11303700	leaf_Na	160	6.5116e-06	0.19771	137.718	297.09	975.327	1721	Medtr3g434770	11305421	11306883	-	hypothetical protein	no match	none
3:11480329	root_K/NaRatio	51	1.8933e-05	0.18049	0.01931	0.00079501	-84.952	3787	Medtr3g435200	11484116	11485231	-	YGL010w-like protein	AT1G18720.1	none
3:11480520	root_K/NaRatio	163	6.826e-05	0.15114	0.02044	2.0443e-07	-91.974	3596	Medtr3g435200	11484116	11485231	-	YGL010w-like protein	AT1G18720.1	none
3:11489851	root_K/NaRatio	152	6.4045e-05	0.15581	0.01921	0.00174	-89.352	0	Medtr3g435210	11487418	11491738	-	LRR and NB-ARC domain disease resistance protein	AT3G14470	none
3:11490678	shootDWreduction%	162	1.0258e-05	0.18107	0.00381	0.0202	-94.326	0	Medtr3g435210	11487418	11491738	-	LRR and NB-ARC domain disease resistance protein	AT3G14470	none
3:11496907	root_Cl	101	2.0415e-05	0.1501	0.00243	242.713	932.934	0	Medtr3g435220	11492631	11498609	-	LRR and NB-ARC domain disease resistance protein	AT3G14470.1	none
3:11844310	Stwater%	48	1.4715e-05	0.17575	0.00291	2.9091e-08	-314.44	8015	Medtr3g435860	11835924	11836295	-	Nodule Cysteine-Rich (NCR) secreted peptide related	no match	none
3:11855408	leaf_K	24	4.8463e-06	0.16929	7.5395e-05	7.53953	549.964	3594	Medtr3g435880	11859002	11860411	+	hypothetical protein	AT5G41790.1	none
3:11959302	leaf_K	48	1.0192e-05	0.19827	3.25539	2.46548	495.873	10762	Medtr3g034940	11970064	11970856	+	transmembrane protein, putative	no match	none
3:12031111	root_Na	121	2.562e-05	0.17777	22.3264	52.5588	784.984	8616	Medtr3g035120	12039727	12040130	+	hypothetical protein	no match	Mtr.19181.1.S1_at
3:12420162	shootDWreduction%	170	1.1003e-05	0.17319	0.00628	0.0167	-100.26	11750	Medtr3g436860	12402988	12408412	+	F-box plant-like protein	AT2G26850.1	Mtr.13645.1.S1_at
3:12474910	root_Ca	133	5.8635e-05	0.15807	0.01245	0.36733	213.973	0	Medtr3g436950	12474784	12475751	-	hypothetical protein	no match	none
3:12508408	root_K	79	1.2292e-05	0.18493	22.1771	50.2386	796.032	4271	Medtr3g437070	12512679	12513005	-	hypothetical protein	no match	none
3:12806332	LeafChlReduction%	111	4.058e-05	0.12995	7.3167e-08	0.00732	-229.84	2197	Medtr3g437660	12808529	12808870	-	hypothetical protein	no match	none
3:12899850	LeafChlReduction%	198	7.7689e-05	0.14424	0.00146	0.00615	-237	4154	Medtr3g437790	12895099	12895696	+	MADS-box transcription factor family protein	AT5G60440.1	none
3:13140373	leaf_K/NaRatio	79	2.7346e-09	0.2856	0.00182	0.01057	-173.7	5577	Medtr3g035410	13133782	13134796	-	hypothetical protein	no match	Mtr.22292.1.S1_at
3:13210134	root_Cl	45	9.2449e-06	0.17834	12.3949	229.648	985.376	2814	Medtr3g035570	13206612	13207320	-	zinc finger protein, putative	AT3G53690.1	none
3:13490992	root_Na	44	9.5559e-06	0.18131	0.00081778	81.7782	819.34	0	Medtr3g036320	13489863	13491103	-	cytochrome C biogenesis protein ccsA	AT1G69630.1	Mtr.45844.1.S1_at
3:13508696	LeafChlReduction%	140	5.0899e-05	0.15236	8.5611e-08	0.00856	-219.18	7935	Medtr3g036640	13516631	13518032	-	hypothetical protein	no match	none
3:13603220	root_K	126	2.1838e-05	0.17945	55.2212	1.67307	771.929	6183	Medtr3g037190	13609403	13610344	+	transcription initiation factor IIB	AT3G10330.1	none
3:13842229	root_Cl	97	1.9338e-05	0.15609	0.00261	260.573	907.284	2696	Medtr3g037670	13844925	13851426	-	HMG (high mobility group) box protein	no match	none
3:13842229	root_K	6	8.3738e-07	0.1964	0.00074724	74.7237	766.235	2696	Medtr3g037670	13844925	13851426	-	HMG (high mobility group) box protein	no match	none
3:13843742	root_K	185	3.1629e-05	0.13627	0.00076649	76.6493	812.02	1183	Medtr3g037670	13844925	13851426	-	HMG (high mobility group) box protein	no match	none
3:13843744	root_K	64	1.0456e-05	0.15147	0.00075226	75.226	809.902	1181	Medtr3g037670	13844925	13851426	-	HMG (high mobility group) box protein	no match	none
3:14060228	root_Cl	54	1.0404e-05	0.1866	0.0025	249.647	928.736	6012	Medtr3g040130	14066240	14069043	-	hypothetical protein	AC022456	none
3:14060228	root_Na	80	1.507e-05	0.17761	0.00082754	82.7537	806.172	6012	Medtr3g040130	14066240	14069043	-	hypothetical protein	AC022456	none
3:14079755	leaf_K/NaRatio	101	4.3607e-09	0.2837	0.00157	0.01111	-168.78	3799	Medtr3g040150	14074475	14075956	+	transcription initiation factor IIB	AT3G10330.1	none
3:14140002	root_Cl	65	1.3722e-05	0.19182	0.00241	240.647	874.733	1176	Medtr3g040280	14137641	14138826	+	hypothetical protein	AT1G63670.3	none
3:14148125	root_Cl	57	1.1322e-05	0.16369	0.00252	251.943	903.646	1875	Medtr3g040300	14150000	14150812	+	transcription initiation factor IIB	AT3G10330.1	none
3:14148481	root_Cl	48	9.3404e-06	0.15615	53.7793	170.247	967.486	1519	Medtr3g040300	14150000	14150812	+	transcription initiation factor IIB	AT3G10330.1	none
3:14148481	root_Na	12	2.5135e-06	0.1735	28.4254	39.289	834.608	1519	Medtr3g040300	14150000	14150812	+	transcription initiation factor IIB	AT3G10330.1	none
3:14683832	root_Ca	75	2.9509e-05	0.16955	0.01645	0.33468	203.048	38306	Medtr3g043900	14643706	14645526	-	2OG-Fe(II) oxygenase family oxidoreductase	AT3G13610.1	Mtr.38126.1.S1_at
3:14806689	LeafChlReduction%	160	6.0541e-05	0.12167	8.6734e-08	0.00867	-229.15	6254	Medtr3g045530	14812943	14814931	-	hypothetical protein	At2g05640	none
3:14807606	leaf_Ca	80	1.7456e-05	0.18709	4.3529	4.3529e-05	482.795	5337	Medtr3g045530	14812943	14814931	-	hypothetical protein	At2g05640	none
3:15576795	shootDWreduction%	116	7.14e-06	0.19003	0.0078	0.01463	-93.67	3543	Medtr3g046927	15571898	15573252	-	hypothetical protein	no match	none
3:15579705	root_Ca	161	7.1362e-05	0.15713	4.0894e-06	0.40894	216.756	6453	Medtr3g046927	15571898	15573252	-	hypothetical protein	no match	none
3:15579711	root_Ca	99	4.418e-05	0.16442	4.0408e-06	0.40408	215.428	6459	Medtr3g046927	15571898	15573252	-	hypothetical protein	no match	none
3:15625755	root_K/NaRatio	79	3.2815e-05	0.16289	0.0165	0.00534	-89.479	31819	Medtr3g047110	15657574	15658578	+	hypothetical protein	AT4G16900.1	none
3:15677933	root_Cl	175	3.2951e-05	0.16828	0.00241	240.808	932.052	2210	Medtr3g047165	15680143	15681256	+	hypothetical protein	no match	none
3:15907008	LeafChlReduction%	97	3.5322e-05	0.15414	0.0006549	0.00701	-240.51	4584	Medtr3g047670	15900378	15902424	+	hypothetical protein	AT5G04680.1	Mtr.24859.1.S1_at
3:16066150	rootProline	26	8.4304e-06	0.1769	0.08359	2.15433	424.652	2480	Medtr3g048190	16068630	16075323	-	prolyl-tRNA synthetase family protein	AT3G62120.2	Mtr.27939.1.S1_at
3:16185903	leaf_Ca	51	1.1746e-05	0.18038	1.49586	3.85331	526.868	5788	Medtr3g448400	16179289	16180115	-	hypothetical protein	ATMG00310.1	none
3:16669935	rootProline	53	1.5445e-05	0.16969	0.27486	1.90272	432.995	6439	Medtr3g449240	16676374	16679094	+	LRR receptor-like kinase family protein	AT2G34930.1	none
3:16891914	LeafChlReduction%	65	1.9752e-05	0.13708	0.00255	0.0051	-237.54	0	Medtr3g449600	16891701	16893192	+	DUF4283 domain protein	no match	none
3:16891931	LeafChlReduction%	56	1.6145e-05	0.13966	0.00265	0.00498	-237.51	0	Medtr3g449600	16891701	16893192	+	DUF4283 domain protein	no match	none
3:16891941	LeafChlReduction%	64	1.9643e-05	0.13906	0.00232	0.0055	-232.37	0	Medtr3g449600	16891701	16893192	+	DUF4283 domain protein	no match	none
3:16892882	LeafChlReduction%	46	1.3308e-05	0.14115	0.00278	0.00473	-239.67	0	Medtr3g449600	16891701	16893192	+	DUF4283 domain protein	no match	none
3:16893120	LeafChlReduction%	31	7.1835e-06	0.17099	0.00136	0.00643	-245.56	0	Medtr3g449600	16891701	16893192	+	DUF4283 domain protein	no match	none
3:16935164	root_K/NaRatio	131	5.3924e-05	0.16329	0.02072	2.072e-07	-84.37	17237	Medtr3g449650	16915499	16917927	+	hypothetical protein	no match	Mtr.22387.1.S1_at
3:17250134	Stwater%	119	4.0721e-05	0.16076	0.00153	0.00168	-313.23	13613	Medtr3g450200	17232823	17236521	-	Bos1/membrin family Qb-SNARE protein	AT5G50440	none
3:17266752	root_K/NaRatio	36	1.3894e-05	0.19023	0.01905	0.00014434	-90.175	0	Medtr3g450290	17265574	17267647	-	hypothetical protein	no match	none
3:17491780	leaf_K/NaRatio	47	1.1854e-09	0.29962	0.00221	0.00983	-172.27	6542	Medtr3g450690	17474776	17485238	-	HXXXD-type acyl-transferase family protein	AT1G78990.1	none
3:17494043	LeafChlReduction%	189	7.519e-05	0.1512	0.00052612	0.00816	-215.33	8550	Medtr3g450710	17502593	17507514	-	HXXXD-type acyl-transferase family protein	AT5G16410	none
3:17538196	leaf_K	162	3.7063e-05	0.16891	5.32714	0.35671	532.309	16087	Medtr3g450760	17554283	17559172	+	hypothetical protein	AT2G30820	none
3:18254812	LeafSizeReduction%	184	8.5012e-06	0.17269	0.00054771	0.00614	-260.47	4119	Medtr3g049070	18258931	18268725	-	actin-related protein 2/3 complex subunit 1B	AT2G31300.1	Mtr.37170.1.S1_at
3:18316250	leaf_K/NaRatio	2	1.2768e-13	0.43076	8.8877e-08	0.00889	-196.06	188	Medtr3g049140	18315301	18316062	+	spermidine hydroxycinnamoyl transferase	AT2G19070.1	none
3:18559190	root_K/NaRatio	30	1.0058e-05	0.18777	0.01993	1.9929e-07	-88.461	1438	Medtr3g451410	18557087	18557752	+	phosphatase 2C family protein	AT4G31860	none
3:18845230	root_Cl	75	1.5416e-05	0.17252	0.00252	251.965	979.965	11556	Medtr3g451840	18856786	18857640	-	Pol-like polyprotein/retrotransposon, putative	ATMG00750.1	none
3:19198704	root_Na	196	4.2647e-05	0.15619	6.4225	76.2265	853.505	8606	Medtr3g452470	19188202	19190098	+	TB2/DP1, HVA22 family protein	AT2G42820.1	none
3:19769678	root_Ca	189	8.2002e-05	0.15947	3.9601e-06	0.39601	206.451	0	Medtr3g050180	19768693	19769776	+	hypothetical protein	AT3G51690.1	none
3:20014668	rootProline	161	4.2139e-05	0.16522	2.4821e-05	2.48213	389.689	7629	Medtr3g050830	20022297	20022563	+	hypothetical protein	no match	none
3:20014725	rootProline	42	1.2607e-05	0.17947	0.05493	2.23503	397.217	7572	Medtr3g050830	20022297	20022563	+	hypothetical protein	no match	none
3:20014733	rootProline	196	4.9662e-05	0.16184	0.07943	2.26967	397.742	7564	Medtr3g050830	20022297	20022563	+	hypothetical protein	no match	none
3:20023022	LeafChlReduction%	154	5.8298e-05	0.13985	8.6556e-08	0.00866	-237.05	459	Medtr3g050830	20022297	20022563	+	hypothetical protein	no match	none
3:21093304	root_K	66	1.0677e-05	0.18588	34.6895	30.4226	798.928	3599	Medtr3g053130	21089484	21089705	+	hypothetical protein	AT1G48720.1	none
3:21285133	root_Ca	191	8.3e-05	0.14679	4.0335e-06	0.40335	227.732	6092	Medtr3g053540	21291225	21293436	-	small ubiquitin-like modifier 3	AT4G26840	none
3:21285951	root_Ca	138	5.9919e-05	0.16721	4.0827e-06	0.40827	204.921	5274	Medtr3g053540	21291225	21293436	-	small ubiquitin-like modifier 3	AT4G26840	none
3:21429607	leaf_K	67	1.4868e-05	0.17579	2.92739	3.19844	554.298	17	Medtr3g054040	21429029	21429590	+	hypothetical protein	no match	none
3:21725223	LeafSizeReduction%	173	7.8738e-06	0.14581	0.00024851	0.0067	-263.55	0	Medtr3g055240	21720307	21725649	+	TATA-binding protein associated factor	AT1G04950.3	Mtr.45425.1.S1_at
3:22283100	root_Ca	44	1.638e-05	0.14877	3.9438e-06	0.39438	220.361	669	Medtr3g056070	22278030	22282431	+	frigida-LIKE protein	AT5G16320.1	Mtr.8371.1.S1_at
3:22307710	leaf_K/NaRatio	87	3.1362e-09	0.28349	0.00202	0.01016	-174.88	4547	Medtr3g056110	22299859	22303163	-	GRAS family transcription factor	AT5G48150.2	Mtr.9126.1.S1_at
3:22522810	leaf_Ca	116	2.5668e-05	0.1734	6.0893e-05	6.08927	510.886	7365	Medtr3g056510	22515018	22515445	-	transmembrane protein, putative	AT2G40770.1	none
3:22522987	leaf_Ca	104	2.3271e-05	0.17555	0.25407	5.50003	506.875	7542	Medtr3g056510	22515018	22515445	-	transmembrane protein, putative	AT2G40770.1	none
3:22727598	root_K/NaRatio	35	1.3769e-05	0.18258	0.01946	1.9456e-07	-90.802	0	Medtr3g056675	22722577	22728738	-	multidrug resistance protein ABC transporter family protein	AT3G26230.1	none
3:23199708	root_Cl	29	5.6714e-06	0.20375	0.00234	234.358	879.243	2470	Medtr3g058440	23195911	23197238	+	F-box protein interaction domain protein	AT3G06240.1	Mtr.6171.1.S1_at
3:23199708	root_Na	2	2.8415e-07	0.24743	25.1648	39.2713	757.028	2470	Medtr3g058440	23195911	23197238	+	F-box protein interaction domain protein	AT3G06240.1	Mtr.6171.1.S1_at
3:23654213	LeafChlReduction%	83	2.6253e-05	0.14324	8.7013e-08	0.0087	-206.79	0	Medtr3g060280	23652185	23658246	-	cellulose synthase E1-like protein	AT1G55850.1	Mtr.13317.1.S1_at
3:23887734	root_Cl	154	2.9333e-05	0.16599	0.00232	232.019	953.746	1547	Medtr3g460790	23889281	23893593	-	nudix family hydrolase	AT5G55760.1	none
3:24147878	leaf_Ca	191	4.155e-05	0.14718	0.81477	4.5828	486.308	1288	Medtr3g060870	24146268	24146590	-	hypothetical protein	no match	none
3:24150557	root_Ca	70	2.7735e-05	0.17006	3.9092e-06	0.39092	212.649	3967	Medtr3g060870	24146268	24146590	-	hypothetical protein	no match	none
3:24217415	shootDWreduction%	69	3.9532e-06	0.20739	0.00852	0.00881	-111.13	1505	Medtr3g061000	24218920	24220458	-	pentatricopeptide (PPR) repeat protein	AT1G12300.1	none
3:24497364	root_Cl	148	2.8966e-05	0.16358	0.00251	250.872	979.456	0	Medtr3g061440	24497102	24497665	-	histone H4 domain protein	AT5G59970.1	Mtr.40275.1.S1_at
3:24531953	leaf_K	68	1.5539e-05	0.16489	1.6958	4.25764	492.097	0	Medtr3g061510	24529746	24533665	-	CCAAT-binding transcription factor	AT5G12840.4	Mtr.40999.1.S1_at
3:24845412	leaf_Ca	98	2.0671e-05	0.18413	6.1856e-05	6.1856	490.317	1272	Medtr3g462280	24846684	24850486	+	equilibrative nucleoside transporter	AT1G70330.1	Mtr.39161.1.S1_at
3:25159991	root_Na	5	1.02e-06	0.21625	16.5049	55.3335	814.726	0	Medtr3g462870	25159410	25161249	-	hypothetical protein	no match	none
3:25355598	leaf_K/NaRatio	117	6.605e-09	0.2893	1.3426e-07	0.01343	-159.51	8851	Medtr3g463310	25344649	25346747	-	C6HC-type zinc finger RING/U-box protein	AT3G45560.1	none
3:25607326	root_K	103	1.8101e-05	0.17803	21.2363	53.3757	806.743	797	Medtr3g463840	25608123	25609501	+	viral movement protein	no match	none
3:26000646	root_Ca	117	5.3507e-05	0.13933	4.1258e-06	0.41258	213.835	1113	Medtr3g464650	26001759	26003904	+	protein phosphatase 2C-like protein	AT2G30020	none
3:26000651	root_Ca	118	5.4106e-05	0.13806	4.1315e-06	0.41315	214.935	1108	Medtr3g464650	26001759	26003904	+	protein phosphatase 2C-like protein	AT2G30020	none
3:26118111	root_Cl	142	2.8064e-05	0.18097	0.00247	246.591	877.295	0	Medtr3g464810	26109136	26124009	-	NB-ARC domain disease resistance protein	AT4G27190	none
3:26118111	root_K	187	3.218e-05	0.17807	8.94382	66.6867	750.374	0	Medtr3g464810	26109136	26124009	-	NB-ARC domain disease resistance protein	AT4G27190	none
3:26118419	leaf_Ca	153	3.4184e-05	0.17897	4.44866	4.4487e-05	480.951	0	Medtr3g464810	26109136	26124009	-	NB-ARC domain disease resistance protein	AT4G27190	none
3:26205381	root_K/NaRatio	168	6.9824e-05	0.1594	0.02041	0.00151	-79.522	0	Medtr3g464920	26203835	26214624	-	NB-ARC domain disease resistance protein	AT4G27190	Mtr.35409.1.S1_at
3:26205383	root_K/NaRatio	23	7.9053e-06	0.19353	0.02097	2.0965e-07	-81.487	0	Medtr3g464920	26203835	26214624	-	NB-ARC domain disease resistance protein	AT4G27190	Mtr.35409.1.S1_at
3:26210324	root_Ca	103	4.6973e-05	0.17242	0.02193	0.34003	195.204	0	Medtr3g464920	26203835	26214624	-	NB-ARC domain disease resistance protein	AT4G27190	Mtr.35409.1.S1_at
3:26273080	LeafChlReduction%	148	5.6678e-05	0.13527	0.00291	0.00471	-212.89	7293	Medtr3g465010	26263913	26265787	-	acyl-CoA N-acyltransferase (NAT) superfamily protein, putative	AT2G30090.1	none
3:26310258	Stwater%	53	1.6098e-05	0.14312	0.00108	0.00232	-327.96	683	Medtr3g465080	26310941	26311535	+	transmembrane protein, putative	AT5G58570	none
3:26525364	root_Na	79	1.4692e-05	0.18846	0.00081587	81.5867	767.393	6724	Medtr3g465550	26532088	26533187	-	glutaredoxin (GRX) family protein	AT5G58530.1	Mtr.13954.1.S1_at
3:27735548	root_Ca	152	6.7102e-05	0.15799	3.7733e-06	0.37733	207.827	233	Medtr3g467270	27735781	27737694	-	salicylic acid carboxyl methyltransferase	AT3G11480.1	none
3:27741055	leaf_Ca	129	2.9441e-05	0.18016	0.55092	5.55808	493.255	3361	Medtr3g467270	27735781	27737694	-	salicylic acid carboxyl methyltransferase	AT3G11480.1	none
3:27999948	root_K	20	3.6274e-06	0.19843	0.00074702	74.7025	751.902	0	Medtr3g062090	27987790	28006982	+	NB-ARC domain disease resistance protein	AT1G12280.1	none
3:28027955	root_Na	19	4.036e-06	0.19231	56.7777	11.4552	839.84	7678	Medtr3g062130	28035633	28038431	+	hypothetical protein	AT4G26090.1	Mtr.45980.1.S1_at
3:28152283	root_K	134	2.3302e-05	0.16407	9.93688	65.7223	851.828	0	Medtr3g062340	28140012	28152822	+	NB-ARC domain disease resistance protein	AT1G12280.1	Mtr.9730.1.S1_at
3:28152490	root_Ca	67	2.5118e-05	0.16288	3.9852e-06	0.39852	229.234	0	Medtr3g062340	28140012	28152822	+	NB-ARC domain disease resistance protein	AT1G12280.1	Mtr.9730.1.S1_at
3:28576222	root_Cl	167	3.1639e-05	0.16738	0.00257	256.701	948.6	774	Medtr3g063140	28573093	28575448	-	(3S)-linalool/(E)-nerolidol/(E,E)-geranyl linalool synthase	AT1G61680.1	Mtr.43475.1.S1_at
3:28920913	root_K	39	6.2917e-06	0.19535	0.00080295	80.2952	765.702	766	Medtr3g064280	28921679	28928317	-	zinc finger CCCH domain protein	AT5G63700.1	none
3:28931835	LeafChlReduction%	171	6.5911e-05	0.12302	8.6058e-08	0.00861	-222.42	0	Medtr3g064290	28930589	28934163	-	SWIB/MDM2 domain; plus-3; GYF protein, putative	AT5G08430.1	none
3:29412386	LeafChlReduction%	172	6.5956e-05	0.13183	0.00173	0.00644	-212.14	595	Medtr3g065200	29412981	29415191	+	DUF674 family protein	AT5G01140.1	Mtr.47698.1.S1_at
3:29473119	LeafChlReduction%	144	5.4006e-05	0.15944	0.00256	0.00445	-224.52	1756	Medtr3g065300	29474875	29483914	+	chromosome condensation-like protein	AT5G37630.1	Mtr.22932.1.S1_at
3:30226793	LeafChlReduction%	81	2.5945e-05	0.16545	0.00024763	0.00799	-221.97	0	Medtr3g067625	30222987	30227573	+	F-box/LRR protein	AT4G05460.1	none
3:31028769	leaf_K/NaRatio	75	2.5373e-09	0.30967	0.00925	0.00142	-153.33	1155	Medtr3g069337	31029924	31030793	-	hypothetical protein	AT3G01410.2	none
3:31134640	root_Na	119	2.5408e-05	0.14232	24.1294	55.0354	843.092	2860	Medtr3g069590	31127698	31131780	-	RHO guanyl-nucleotide exchange factor	AT5G05940.1	Mtr.13888.1.S1_at
3:31161038	root_Na	118	2.538e-05	0.14415	20.6918	58.6624	833.539	4688	Medtr3g069620	31143590	31156350	+	guanylyl cyclase	AT5G05930.1	Mtr.9253.1.S1_at
3:31478201	root_Cl	24	4.2427e-06	0.16862	23.475	215.362	962.055	4055	Medtr3g070230	31472358	31474146	-	nematode resistance HSPRO2-like protein	AT2G40000.1	Mtr.40178.1.S1_at
3:31478201	root_Na	4	1.0013e-06	0.18761	11.3764	62.8409	830.055	4055	Medtr3g070230	31472358	31474146	-	nematode resistance HSPRO2-like protein	AT2G40000.1	Mtr.40178.1.S1_at
3:31478641	root_Na	166	3.5829e-05	0.14277	12.1154	70.1405	812.469	4495	Medtr3g070230	31472358	31474146	-	nematode resistance HSPRO2-like protein	AT2G40000.1	Mtr.40178.1.S1_at
3:31478716	root_Na	129	2.9141e-05	0.14354	12.1361	64.8913	819.984	4570	Medtr3g070230	31472358	31474146	-	nematode resistance HSPRO2-like protein	AT2G40000.1	Mtr.40178.1.S1_at
3:31544070	root_Cl	173	3.2511e-05	0.1671	10.0465	244.362	949.647	7224	Medtr3g070380	31551294	31557836	+	cytochrome P450 family monooxygenase	AT5G05690.1	Mtr.41645.1.S1_at
3:31548101	root_Na	27	5.4274e-06	0.17624	48.7447	21.2723	774.239	3193	Medtr3g070380	31551294	31557836	+	cytochrome P450 family monooxygenase	AT5G05690.1	Mtr.41645.1.S1_at
3:31704205	leaf_Cl	152	7.2109e-06	0.164	0.01531	1531.34	1139.24	0	Medtr3g070710	31700346	31704949	+	phosphoinositide-specific phospholipase C family protein	AT2G40116.1	Mtr.50250.1.S1_at
3:31704205	leaf_Na	155	6.1663e-06	0.16478	0.00518	518.385	1017.92	0	Medtr3g070710	31700346	31704949	+	phosphoinositide-specific phospholipase C family protein	AT2G40116.1	Mtr.50250.1.S1_at
3:31944342	root_K/NaRatio	190	7.802e-05	0.16928	0.01208	0.01199	-72.995	3568	Medtr3g071215	31947910	31948213	-	transmembrane protein, putative	no match	none
3:31982793	root_Cl	66	1.3814e-05	0.16381	0.00261	261.076	890.687	2034	Medtr3g071300	31979903	31980759	-	zinc finger, C3HC4 type (RING finger) protein	AT3G11110.1	Mtr.5708.1.S1_at
3:31982793	root_Na	71	1.3493e-05	0.16429	29.5257	43.2106	770.456	2034	Medtr3g071300	31979903	31980759	-	zinc finger, C3HC4 type (RING finger) protein	AT3G11110.1	Mtr.5708.1.S1_at
3:32272703	leaf_Na	156	6.2391e-06	0.15959	21.7366	509.624	1069.5	0	Medtr3g071890	32271189	32275806	-	laccase/diphenol oxidase family protein	AT5G05390.1	Mtr.21261.1.S1_s_at
3:32366844	root_Cl	22	3.8034e-06	0.20803	0.00244	243.833	892.783	0	Medtr3g072040	32364470	32372994	-	PLAC8 family protein	AT5G05350.1	Mtr.21273.1.S1_at
3:32366844	root_Na	176	3.7111e-05	0.17155	6.49397	77.8779	782.968	0	Medtr3g072040	32364470	32372994	-	PLAC8 family protein	AT5G05350.1	Mtr.21273.1.S1_at
3:32529845	root_Cl	10	1.7676e-06	0.20262	15.6235	211.185	971.243	473	Medtr3g072380	32522582	32529372	+	nucleotide/sugar transporter family protein	AT1G77610.1	Mtr.24088.1.S1_at
3:32529845	root_Na	15	3.2784e-06	0.19053	0.00080849	80.8492	846.97	473	Medtr3g072380	32522582	32529372	+	nucleotide/sugar transporter family protein	AT1G77610.1	Mtr.24088.1.S1_at
3:32702329	root_K/NaRatio	64	2.4905e-05	0.18477	0.02018	2.0182e-07	-80.381	0	Medtr3g072660	32701866	32708836	+	transcription factor	AT4G17020.3	Mtr.32068.1.S1_at
3:33148923	root_Ca	45	1.6906e-05	0.18694	3.7941e-06	0.37941	198.089	0	Medtr3g073500	33148817	33149338	+	hypothetical protein	no match	none
3:33263267	root_K/NaRatio	4	1.4213e-06	0.18961	0.02017	2.0168e-07	-87.171	3121	Medtr3g073730	33266388	33271789	-	sulfate/bicarbonate/oxalate exchanger and transporter sat-1	AT5G10180.1	none
3:33366652	toleranceScore	98	2.7724e-06	0.20992	0.00101	0.24073	153.359	740	Medtr3g073900	33365757	33365912	-	transmembrane protein, putative	AT4G19690.2	none
3:33389862	root_K/NaRatio	188	7.6835e-05	0.1329	0.02142	2.1419e-07	-80.382	3720	Medtr3g073990	33393582	33395731	+	pollen Ole e I family allergens	AT4G08685.1	Mtr.35417.1.S1_at
3:33447266	Stwater%	134	4.4734e-05	0.13618	0.000961	0.00236	-311.33	1884	Medtr3g074080	33449150	33453395	-	ser/thr-rich protein T10 in DGCR region-like protein	AT4G38260.1	Mtr.6162.1.S1_at
3:33934659	root_Cl	95	1.907e-05	0.1791	129.592	81.4088	922.214	1330	Medtr3g075000	33935989	33936240	-	hypothetical protein	AT1G36675	none
3:33942640	root_K/NaRatio	116	4.6821e-05	0.16551	0.02102	2.1016e-07	-83.98	3042	Medtr3g089040	33945682	33949434	-	proteasome-alpha-type-5 protein	AT3G26340.1	Mtr.15837.1.S1_at
3:34496390	leaf_Na	187	7.5356e-06	0.18631	0.00515	515.441	1017.29	0	Medtr3g076770	34495871	34500815	-	anthranilate synthase alpha 1	AT5G05730.1	none
3:34559581	root_Na	146	3.1721e-05	0.15246	0.00084297	84.297	887.213	3279	Medtr3g076970	34552354	34556302	-	serine/threonine-kinase HT1-like protein	AT5G50180.1	Mtr.12625.1.S1_at
3:34594938	root_K/NaRatio	99	4.127e-05	0.14102	0.01947	0.00108	-86.088	0	Medtr3g077040	34594501	34595422	-	IAA-amino acid hydrolase ILR1-like protein	AT1G51760.1	none
3:34622276	leaf_Na	164	6.6062e-06	0.17539	93.9732	375.795	953.204	209	Medtr3g077090	34618134	34622067	-	hypothetical protein	no match	Mtr.580.1.S1_at
3:34646625	LeafSizeReduction%	53	2.1172e-06	0.19561	0.00052241	0.00604	-250.94	2532	Medtr3g077190	34649157	34650575	+	transmembrane protein, putative	AT4G24740.1	none
3:34678381	LeafSizeReduction%	45	1.7757e-06	0.18151	6.5396e-08	0.00654	-242.31	2605	Medtr3g077240	34675184	34675776	+	lateral organ boundaries (LOB) domain protein	AT5G63090.4	Mtr.17172.1.S1_at
3:34731847	leaf_Na	100	3.9322e-06	0.18516	0.00534	534.12	940.212	96	Medtr3g077360	34731943	34732457	+	hypothetical protein	no match	none
3:34735074	leaf_Na	116	4.6902e-06	0.17523	0.00468	468.302	944.64	2617	Medtr3g077360	34731943	34732457	+	hypothetical protein	no match	none
3:34736484	LeafSizeReduction%	90	3.8625e-06	0.17574	0.00011395	0.00632	-238.87	4027	Medtr3g077360	34731943	34732457	+	hypothetical protein	no match	none
3:34737501	leaf_Cl	49	2.311e-06	0.19169	0.01451	1451.03	1052.26	5044	Medtr3g077360	34731943	34732457	+	hypothetical protein	no match	none
3:34737501	leaf_Na	42	1.2836e-06	0.1976	0.00485	484.657	938.219	5044	Medtr3g077360	34731943	34732457	+	hypothetical protein	no match	none
3:34742898	leaf_Cl	23	1.0072e-06	0.19058	0.0147	1470.38	1134.69	0	Medtr3g077400	34742781	34744107	-	hypothetical protein	no match	none
3:34742898	leaf_K/NaRatio	177	2.734e-08	0.24285	1.1884e-07	0.01188	-176	0	Medtr3g077400	34742781	34744107	-	hypothetical protein	no match	none
3:34742898	leaf_Na	14	4.0474e-07	0.20038	0.00495	495.4	1012.84	0	Medtr3g077400	34742781	34744107	-	hypothetical protein	no match	none
3:34745569	leaf_Cl	83	4.1221e-06	0.16411	0.01474	1474.07	1175.51	1434	Medtr3g077410	34747003	34749760	+	NAD(P)-binding rossmann-fold protein	AT5G50130.1	Mtr.51752.1.S1_at
3:34745569	leaf_Na	63	2.1811e-06	0.17012	0.00497	497.217	1049.44	1434	Medtr3g077410	34747003	34749760	+	NAD(P)-binding rossmann-fold protein	AT5G50130.1	Mtr.51752.1.S1_at
3:34747421	leaf_Cl	70	3.2965e-06	0.16872	0.01568	1567.9	1182.66	0	Medtr3g077410	34747003	34749760	+	NAD(P)-binding rossmann-fold protein	AT5G50130.1	Mtr.51752.1.S1_at
3:34747421	leaf_Na	40	1.248e-06	0.17966	0.00525	524.796	1055.7	0	Medtr3g077410	34747003	34749760	+	NAD(P)-binding rossmann-fold protein	AT5G50130.1	Mtr.51752.1.S1_at
3:34762090	LeafSizeReduction%	82	3.5177e-06	0.17457	6.6634e-08	0.00666	-243.4	547	Medtr3g077430	34757686	34761543	-	carboxyl-terminal peptidase	AT5G50150.1	Mtr.51747.1.S1_at
3:34763775	leaf_Cl	20	8.8679e-07	0.20043	0.01429	1429.14	1082	2232	Medtr3g077430	34757686	34761543	-	carboxyl-terminal peptidase	AT5G50150.1	Mtr.51747.1.S1_at
3:34763775	leaf_Na	13	3.9797e-07	0.20931	0.00483	483.16	965.956	2232	Medtr3g077430	34757686	34761543	-	carboxyl-terminal peptidase	AT5G50150.1	Mtr.51747.1.S1_at
3:34764494	LeafSizeReduction%	168	7.6764e-06	0.17326	6.881e-08	0.00688	-258.07	2951	Medtr3g077430	34757686	34761543	-	carboxyl-terminal peptidase	AT5G50150.1	Mtr.51747.1.S1_at
3:34764920	leaf_Cl	100	4.9552e-06	0.17793	0.01675	1675.23	1087.73	2741	Medtr3g077440	34767661	34777932	+	modifier OF SNC1 1, putative	AT4G24680.1	Mtr.29563.1.S1_at
3:34764920	leaf_Na	53	1.5594e-06	0.19345	0.00559	558.989	971.386	2741	Medtr3g077440	34767661	34777932	+	modifier OF SNC1 1, putative	AT4G24680.1	Mtr.29563.1.S1_at
3:34774447	leaf_Cl	64	2.8899e-06	0.19743	0.0157	1570.36	1173.65	0	Medtr3g077440	34767661	34777932	+	modifier OF SNC1 1, putative	AT4G24680.1	Mtr.29563.1.S1_at
3:34774447	leaf_Na	41	1.2732e-06	0.20682	0.00526	526.021	1047.88	0	Medtr3g077440	34767661	34777932	+	modifier OF SNC1 1, putative	AT4G24680.1	Mtr.29563.1.S1_at
3:34775237	leaf_Cl	77	3.6336e-06	0.16031	0.01565	1564.85	1243.6	0	Medtr3g077440	34767661	34777932	+	modifier OF SNC1 1, putative	AT4G24680.1	Mtr.29563.1.S1_at
3:34775237	leaf_Na	50	1.4881e-06	0.17018	0.00527	526.86	1110.79	0	Medtr3g077440	34767661	34777932	+	modifier OF SNC1 1, putative	AT4G24680.1	Mtr.29563.1.S1_at
3:34776199	LeafSizeReduction%	156	7.1074e-06	0.17256	0.00018567	0.00625	-268.93	0	Medtr3g077440	34767661	34777932	+	modifier OF SNC1 1, putative	AT4G24680.1	Mtr.29563.1.S1_at
3:34781015	LeafSizeReduction%	121	5.2027e-06	0.16024	0.00099977	0.00506	-259.71	0	Medtr3g077450	34780007	34791257	+	modifier OF SNC1 1, putative	AT4G24680.1	Mtr.14802.1.S1_at
3:34782999	leaf_Cl	116	5.7684e-06	0.17391	0.01589	1588.55	1093.31	0	Medtr3g077450	34780007	34791257	+	modifier OF SNC1 1, putative	AT4G24680.1	Mtr.14802.1.S1_at
3:34782999	leaf_Na	73	2.4331e-06	0.1849	0.00533	532.559	976.372	0	Medtr3g077450	34780007	34791257	+	modifier OF SNC1 1, putative	AT4G24680.1	Mtr.14802.1.S1_at
3:34786500	LeafSizeReduction%	111	4.8243e-06	0.16388	0.00126	0.00477	-254.28	0	Medtr3g077450	34780007	34791257	+	modifier OF SNC1 1, putative	AT4G24680.1	Mtr.14802.1.S1_at
3:34791131	leafProline	143	1.6898e-06	0.17865	1.82319	70.5463	806.816	0	Medtr3g077450	34780007	34791257	+	modifier OF SNC1 1, putative	AT4G24680.1	Mtr.14802.1.S1_at
3:34791131	LeafSizeReduction%	65	2.6169e-06	0.16615	0.00032111	0.00634	-258.29	0	Medtr3g077450	34780007	34791257	+	modifier OF SNC1 1, putative	AT4G24680.1	Mtr.14802.1.S1_at
3:34791882	leaf_Cl	164	7.5357e-06	0.17518	0.01654	1654.29	1065.9	275	Medtr3g077460	34792157	34793856	-	cytochrome P450 family 71 protein	AT3G48270.1	Mtr.51055.1.S1_at
3:34791882	leaf_Na	96	3.8109e-06	0.18403	0.00555	554.801	952.276	275	Medtr3g077460	34792157	34793856	-	cytochrome P450 family 71 protein	AT3G48270.1	Mtr.51055.1.S1_at
3:34791935	LeafSizeReduction%	152	6.7934e-06	0.18633	6.8597e-08	0.00686	-241.29	222	Medtr3g077460	34792157	34793856	-	cytochrome P450 family 71 protein	AT3G48270.1	Mtr.51055.1.S1_at
3:34791936	LeafSizeReduction%	118	5.0259e-06	0.19056	6.8232e-08	0.00682	-241.89	221	Medtr3g077460	34792157	34793856	-	cytochrome P450 family 71 protein	AT3G48270.1	Mtr.51055.1.S1_at
3:34792918	leaf_Cl	161	7.4368e-06	0.17063	0.01501	1501.27	1087.26	0	Medtr3g077460	34792157	34793856	-	cytochrome P450 family 71 protein	AT3G48270.1	Mtr.51055.1.S1_at
3:34792918	leaf_Na	106	4.1622e-06	0.17746	0.00507	506.914	971.092	0	Medtr3g077460	34792157	34793856	-	cytochrome P450 family 71 protein	AT3G48270.1	Mtr.51055.1.S1_at
3:34793380	leaf_Cl	69	3.2736e-06	0.19087	0.01558	1557.83	1202.3	0	Medtr3g077460	34792157	34793856	-	cytochrome P450 family 71 protein	AT3G48270.1	Mtr.51055.1.S1_at
3:34793380	leaf_Na	44	1.3388e-06	0.20072	0.00523	523.234	1073.55	0	Medtr3g077460	34792157	34793856	-	cytochrome P450 family 71 protein	AT3G48270.1	Mtr.51055.1.S1_at
3:34798013	leaf_Cl	157	7.3231e-06	0.16662	0.01553	1552.52	1120.41	4157	Medtr3g077460	34792157	34793856	-	cytochrome P450 family 71 protein	AT3G48270.1	Mtr.51055.1.S1_at
3:34798013	leaf_K/NaRatio	151	1.7821e-08	0.25084	1.4556e-07	0.01456	-153.11	4157	Medtr3g077460	34792157	34793856	-	cytochrome P450 family 71 protein	AT3G48270.1	Mtr.51055.1.S1_at
3:34798013	leaf_Na	80	2.6909e-06	0.17938	0.00518	518.315	999.732	4157	Medtr3g077460	34792157	34793856	-	cytochrome P450 family 71 protein	AT3G48270.1	Mtr.51055.1.S1_at
3:34810295	leaf_Cl	121	5.8783e-06	0.18729	0.01586	1586.04	1174.8	0	Medtr3g077490	34806841	34810528	+	embryo defective 2759 protein	AT5G63050.1	Mtr.14799.1.S1_at
3:34810295	leaf_Na	81	2.7177e-06	0.19605	0.00532	532.101	1049.2	0	Medtr3g077490	34806841	34810528	+	embryo defective 2759 protein	AT5G63050.1	Mtr.14799.1.S1_at
3:34810376	leafProline	189	2.7584e-06	0.17144	1.8145	71.3476	814.135	0	Medtr3g077490	34806841	34810528	+	embryo defective 2759 protein	AT5G63050.1	Mtr.14799.1.S1_at
3:34812782	leaf_Cl	18	7.8413e-07	0.21874	0.01393	1393.46	1139.76	0	Medtr3g077500	34811954	34816546	+	transmembrane protein, putative	AT5G63040.1	Mtr.39510.1.S1_s_at
3:34812782	leaf_K/NaRatio	118	6.9825e-09	0.25697	1.1729e-07	0.01173	-180.67	0	Medtr3g077500	34811954	34816546	+	transmembrane protein, putative	AT5G63040.1	Mtr.39510.1.S1_s_at
3:34812782	leaf_Na	11	3.3278e-07	0.22821	0.00471	470.549	1017.08	0	Medtr3g077500	34811954	34816546	+	transmembrane protein, putative	AT5G63040.1	Mtr.39510.1.S1_s_at
3:34873740	leaf_K/NaRatio	11	1.9694e-11	0.35243	9.0039e-08	0.009	-194.71	82	Medtr3g077580	34872266	34873658	+	hypothetical protein	AT1G23100.1	Mtr.22259.1.S1_x_at
3:34880548	leaf_Cl	60	2.8196e-06	0.18024	0.01507	1506.94	1107.98	36	Medtr3g077590	34876949	34880512	+	anthranilate phosphoribosyltransferase	AT5G17990.1	Mtr.50961.1.S1_s_at
3:34880548	leaf_Na	36	1.0569e-06	0.19131	0.005	500.264	987.785	36	Medtr3g077590	34876949	34880512	+	anthranilate phosphoribosyltransferase	AT5G17990.1	Mtr.50961.1.S1_s_at
3:34882378	leaf_Na	183	7.3438e-06	0.15793	0.00531	530.56	1048.86	191	Medtr3g077600	34880711	34882187	+	hypothetical protein	AT1G75680.1	Mtr.22261.1.S1_at
3:34885058	leaf_Cl	79	3.7372e-06	0.17121	0.01546	1546.05	1151.5	0	Medtr3g077620	34884550	34891032	+	phox (PX) domain protein	AT3G48195.1	Mtr.14792.1.S1_s_at
3:34885058	leaf_Na	47	1.4258e-06	0.18244	0.00513	513.432	1026.93	0	Medtr3g077620	34884550	34891032	+	phox (PX) domain protein	AT3G48195.1	Mtr.14792.1.S1_s_at
3:34888560	leaf_Cl	124	6.0771e-06	0.188	0.01583	1583	1163.37	0	Medtr3g077620	34884550	34891032	+	phox (PX) domain protein	AT3G48195.1	Mtr.14792.1.S1_s_at
3:34888560	leaf_Na	61	2.1463e-06	0.20063	0.00529	528.693	1038.35	0	Medtr3g077620	34884550	34891032	+	phox (PX) domain protein	AT3G48195.1	Mtr.14792.1.S1_s_at
3:34888603	leaf_Cl	140	6.67e-06	0.16281	0.01424	1424.49	1131.14	0	Medtr3g077620	34884550	34891032	+	phox (PX) domain protein	AT3G48195.1	Mtr.14792.1.S1_s_at
3:34888603	leaf_Na	88	3.5114e-06	0.16917	0.00483	482.918	1009.99	0	Medtr3g077620	34884550	34891032	+	phox (PX) domain protein	AT3G48195.1	Mtr.14792.1.S1_s_at
3:34895893	leaf_Cl	32	1.5278e-06	0.18926	0.01494	1494.25	1116.2	410	Medtr3g077630	34892075	34895483	-	transmembrane protein, putative	AT5G62960.1	Mtr.4339.1.S1_at
3:34895893	leaf_Na	16	5.1515e-07	0.20294	0.00497	496.559	995.015	410	Medtr3g077630	34892075	34895483	-	transmembrane protein, putative	AT5G62960.1	Mtr.4339.1.S1_at
3:34898448	leaf_Cl	48	2.3036e-06	0.17409	0.0147	1469.95	1166.06	2965	Medtr3g077630	34892075	34895483	-	transmembrane protein, putative	AT5G62960.1	Mtr.4339.1.S1_at
3:34898448	leaf_Na	32	9.4751e-07	0.18353	0.00495	494.895	1040.86	2965	Medtr3g077630	34892075	34895483	-	transmembrane protein, putative	AT5G62960.1	Mtr.4339.1.S1_at
3:34908153	leaf_Cl	129	6.2746e-06	0.19761	0.01528	1528.12	1098.33	653	Medtr3g077640	34908806	34913845	+	plastid phosphate translocator	AT5G33320.1	none
3:34908153	leaf_Na	51	1.5081e-06	0.21598	0.0051	509.996	979.808	653	Medtr3g077640	34908806	34913845	+	plastid phosphate translocator	AT5G33320.1	none
3:34908160	leaf_Na	118	4.7616e-06	0.19591	0.00528	528.444	1001.86	646	Medtr3g077640	34908806	34913845	+	plastid phosphate translocator	AT5G33320.1	none
3:34916658	leaf_Na	114	4.5757e-06	0.17279	0.00528	527.918	993.649	0	Medtr3g077650	34915543	34917386	+	transcription factor MYB98	AT4G18770.1	Mtr.48147.1.S1_at
3:34919614	leaf_Cl	13	5.4138e-07	0.18774	0.01537	1536.99	1221.06	2228	Medtr3g077650	34915543	34917386	+	transcription factor MYB98	AT4G18770.1	Mtr.48147.1.S1_at
3:34919614	leaf_Na	6	2.2872e-07	0.19683	0.00517	516.727	1090.25	2228	Medtr3g077650	34915543	34917386	+	transcription factor MYB98	AT4G18770.1	Mtr.48147.1.S1_at
3:34919614	leafProline	199	3.0248e-06	0.16426	0.00078667	78.6668	835.561	2228	Medtr3g077650	34915543	34917386	+	transcription factor MYB98	AT4G18770.1	Mtr.48147.1.S1_at
3:34920015	leaf_Cl	59	2.6023e-06	0.17252	0.01548	1547.75	1171.99	2629	Medtr3g077650	34915543	34917386	+	transcription factor MYB98	AT4G18770.1	Mtr.48147.1.S1_at
3:34920015	leaf_Na	27	8.2495e-07	0.1853	0.00512	512.282	1044.83	2629	Medtr3g077650	34915543	34917386	+	transcription factor MYB98	AT4G18770.1	Mtr.48147.1.S1_at
3:34929037	leaf_Cl	200	9.3222e-06	0.16867	0.01454	1453.7	1063.58	407	Medtr3g077670	34923242	34928630	-	boron transporter-like protein	AT3G62270.1	Mtr.48146.1.S1_s_at
3:34929037	leaf_K/NaRatio	16	4.2169e-11	0.34048	9.3187e-08	0.00932	-191.97	407	Medtr3g077670	34923242	34928630	-	boron transporter-like protein	AT3G62270.1	Mtr.48146.1.S1_s_at
3:34929037	leaf_Na	83	2.8872e-06	0.18384	0.00478	478.123	946.82	407	Medtr3g077670	34923242	34928630	-	boron transporter-like protein	AT3G62270.1	Mtr.48146.1.S1_s_at
3:34929871	leaf_Na	147	5.9509e-06	0.17239	0.00508	508.401	953.267	1241	Medtr3g077670	34923242	34928630	-	boron transporter-like protein	AT3G62270.1	Mtr.48146.1.S1_s_at
3:34932671	leaf_Na	188	7.7099e-06	0.18311	0.00543	542.609	1041.31	4041	Medtr3g077670	34923242	34928630	-	boron transporter-like protein	AT3G62270.1	Mtr.48146.1.S1_s_at
3:34932698	leaf_Cl	35	1.8952e-06	0.17298	0.0151	1509.81	1198.6	4068	Medtr3g077670	34923242	34928630	-	boron transporter-like protein	AT3G62270.1	Mtr.48146.1.S1_s_at
3:34932698	leaf_Na	25	8.0547e-07	0.18204	0.00511	511.5	1070.88	4068	Medtr3g077670	34923242	34928630	-	boron transporter-like protein	AT3G62270.1	Mtr.48146.1.S1_s_at
3:34934395	leaf_Cl	75	3.4248e-06	0.18893	0.01541	1541.38	1212.22	5765	Medtr3g077670	34923242	34928630	-	boron transporter-like protein	AT3G62270.1	Mtr.48146.1.S1_s_at
3:34934395	leaf_Na	49	1.4858e-06	0.19805	0.00518	518.463	1082.57	5765	Medtr3g077670	34923242	34928630	-	boron transporter-like protein	AT3G62270.1	Mtr.48146.1.S1_s_at
3:34934782	leaf_Cl	123	6.0004e-06	0.1597	0.01612	1612.26	1197.13	6152	Medtr3g077670	34923242	34928630	-	boron transporter-like protein	AT3G62270.1	Mtr.48146.1.S1_s_at
3:34934782	leaf_Na	76	2.5804e-06	0.1694	0.00541	540.65	1069.29	6152	Medtr3g077670	34923242	34928630	-	boron transporter-like protein	AT3G62270.1	Mtr.48146.1.S1_s_at
3:34976975	leaf_Na	175	6.9766e-06	0.17897	0.00523	522.521	1065.3	0	Medtr3g077750	34975012	34977217	-	Dof domain zinc finger protein	AT5G62940.1	Mtr.36904.1.S1_at
3:35332841	root_K	139	2.4148e-05	0.17177	13.9131	58.6857	806.517	0	Medtr3g078410	35327706	35337657	+	alpha-N-acetylglucosaminidase family protein	AT5G13690.1	Mtr.32080.1.S1_at
3:36407984	LeafSizeReduction%	131	5.7955e-06	0.16442	0.00015174	0.00714	-232.25	0	Medtr3g080470	36398032	36409273	-	disease resistance protein (TIR-NBS-LRR class), putative	AT5G17680.1	none
3:36456895	LeafSizeReduction%	154	6.8976e-06	0.16152	0.00117	0.00493	-248.97	3306	Medtr3g080555	36453225	36453589	-	hypothetical protein	no match	none
3:36624719	Stwater%	50	1.5238e-05	0.1736	0.00296	2.9635e-08	-315.55	128	Medtr3g080950	36623991	36624591	-	transmembrane protein, putative	no match	none
3:38170435	rootProline	155	4.0988e-05	0.13546	1.67917	0.15259	428.875	0	Medtr3g084520	38169004	38171075	-	flavonoid glucosyltransferase	AT4G15550.1	none
3:38639995	root_Cl	108	2.1393e-05	0.18206	0.00254	254.05	897.175	1847	Medtr3g085510	38636315	38638148	+	microsomal signal peptidase 12 kDa protein	AT4G40042.1	Mtr.7213.1.S1_at
3:38639995	root_Na	91	1.7979e-05	0.18445	16.0456	61.1262	778.205	1847	Medtr3g085510	38636315	38638148	+	microsomal signal peptidase 12 kDa protein	AT4G40042.1	Mtr.7213.1.S1_at
3:38743384	rootProline	163	4.2499e-05	0.15243	0.21473	2.00795	441.347	2492	Medtr3g085650	38734151	38740892	-	cyclin-dependent kinase	AT1G67580.2	none
3:39439700	LeafSizeReduction%	81	3.4626e-06	0.18373	7.388e-05	0.00654	-261	0	Medtr3g086990	39437299	39440961	+	transmembrane protein, putative	AT5G65250.1	none
3:39844003	leaf_Cl	36	1.917e-06	0.22134	37.4976	1427.42	1065.66	136	Medtr3g087910	39843344	39843867	+	hypothetical protein	no match	Mtr.9687.1.S1_at
3:39844003	leaf_Na	59	2.0039e-06	0.21988	12.4391	483.175	951.838	136	Medtr3g087910	39843344	39843867	+	hypothetical protein	no match	Mtr.9687.1.S1_at
3:40067705	LeafChlReduction%	192	7.5619e-05	0.11933	8.7014e-08	0.0087	-222.04	0	Medtr3g088580	40066942	40073043	+	F-box only protein	AT1G21760.1	Mtr.17281.1.S1_at
3:40484638	LeafSizeReduction%	200	9.7194e-06	0.162	0.0006115	0.00521	-245.67	12533	Medtr3g088705	40471414	40472105	+	hypothetical protein	no match	none
3:40578709	leaf_K	100	2.3746e-05	0.17436	7.402e-05	7.40196	538.204	0	Medtr3g088760	40577145	40580500	+	wall-associated receptor kinase-like protein	AT1G21270.1	none
3:40827516	leaf_K/NaRatio	185	3.1636e-08	0.2751	0.00545	0.00484	-165.68	4468	Medtr3g089125	40831984	40834426	-	bidirectional sugar transporter	AT1G21460.1	Mtr.42041.1.S1_at
3:40853691	root_K/NaRatio	141	5.7372e-05	0.15953	0.02135	2.1347e-07	-83.543	636	Medtr3g089880	40854327	40856914	+	pentatricopeptide (PPR) repeat protein	AT3G21470.1	Mtr.45286.1.S1_at
3:41017098	shootDWreduction%	198	1.2646e-05	0.18979	0.00891	0.01171	-94.537	5661	Medtr3g090210	41010505	41011437	+	hypothetical protein	no match	Mtr.24104.1.S1_s_at
3:41047826	rootProline	74	1.9485e-05	0.15437	2.3147e-05	2.31472	441.262	0	Medtr3g090510	41047335	41051365	+	endomembrane-like protein	AT5G10840.1	Mtr.46748.1.S1_x_at
3:41193673	shootDWreduction%	56	2.84e-06	0.19597	0.00369	0.0201	-97.15	1825	Medtr3g090727	41190419	41191848	-	hypothetical protein	no match	none
3:41219298	leaf_Cl	80	3.7912e-06	0.17797	0.01569	1568.66	1101.15	729	Medtr3g090790	41218097	41218569	+	hypothetical protein	no match	none
3:41219298	leaf_Na	46	1.4121e-06	0.18961	0.00522	522.418	982.407	729	Medtr3g090790	41218097	41218569	+	hypothetical protein	no match	none
3:41323307	LeafSizeReduction%	197	9.4648e-06	0.16862	7.2373e-08	0.00724	-255.06	0	Medtr3g090960	41318636	41325407	+	polypyrimidine tract-binding-like protein	AT5G53180.1	Mtr.42527.1.S1_at
3:41777828	LeafSizeReduction%	25	8.1459e-07	0.19375	6.8559e-08	0.00686	-235.92	0	Medtr3g091770	41773956	41778296	-	transmembrane protein, putative	AT2G46550.2	Mtr.12700.1.S1_at
3:41814604	LeafSizeReduction%	171	7.7604e-06	0.14994	6.3198e-08	0.00632	-267.14	0	Medtr3g491840	41811484	41816558	-	importin beta-like protein	AT5G53480	none
3:42164312	toleranceScore	170	5.2301e-06	0.18535	2.6401e-06	0.26401	177.722	2058	Medtr3g092270	42157156	42162254	+	transmembrane protein, putative	AT5G53650.1	Mtr.42893.1.S1_at
3:42434442	toleranceScore	132	4.1672e-06	0.16352	2.6904e-06	0.26904	179.952	1727	Medtr3g092810	42431012	42432715	-	hypothetical protein	AT5G24460.1	Mtr.9732.1.S1_at
3:42792728	root_Cl	5	8.4279e-07	0.23388	0.00222	221.832	866.185	2249	Medtr3g093630	42788484	42790479	+	hypothetical protein	no match	none
3:42792728	root_Na	63	1.2854e-05	0.19265	16.1885	55.5343	757.067	2249	Medtr3g093630	42788484	42790479	+	hypothetical protein	no match	none
3:42793277	LeafChlReduction%	163	6.1311e-05	0.12645	0.00113	0.00757	-219.39	2798	Medtr3g093630	42788484	42790479	+	hypothetical protein	no match	none
3:42798442	LeafChlReduction%	147	5.5148e-05	0.12807	0.00115	0.00739	-221.39	0	Medtr3g093660	42797203	42800974	-	RING zinc finger protein, putative	AT5G01050	none
3:42799405	root_Cl	144	2.8183e-05	0.13968	0.00254	254.168	980.983	0	Medtr3g093660	42797203	42800974	-	RING zinc finger protein, putative	AT5G01050	none
3:42855107	leaf_Ca	5	1.5689e-06	0.20855	4.43819	4.4382e-05	524.612	0	Medtr3g093790	42851825	42855319	-	nucleic acid-binding, OB-fold-like protein	AT2G40780	none
3:42855107	leaf_Cl	2	4.597e-08	0.25612	1118.97	0.01119	1155.02	0	Medtr3g093790	42851825	42855319	-	nucleic acid-binding, OB-fold-like protein	AT2G40780	none
3:42855107	leaf_Na	4	1.8703e-07	0.23743	391.979	0.00392	1035.44	0	Medtr3g093790	42851825	42855319	-	nucleic acid-binding, OB-fold-like protein	AT2G40780	none
3:42855107	leafProline	60	3.9044e-07	0.23263	49.4238	6.16216	790.022	0	Medtr3g093790	42851825	42855319	-	nucleic acid-binding, OB-fold-like protein	AT2G40780	none
3:42855107	Stwater%	1	3.6941e-08	0.24618	0.00272	2.7204e-08	-333.35	0	Medtr3g093790	42851825	42855319	-	nucleic acid-binding, OB-fold-like protein	AT2G40780	none
3:42855117	Stwater%	70	2.2432e-05	0.16053	0.00304	3.037e-08	-324.2	0	Medtr3g093790	42851825	42855319	-	nucleic acid-binding, OB-fold-like protein	AT2G40780	none
3:42906404	LeafChlReduction%	149	5.6884e-05	0.14693	0.00331	0.00406	-235.91	0	Medtr3g093900	42905400	42907112	+	MADS-box transcription factor family protein, putative	AT5G27960.1	none
3:43123555	root_Cl	114	2.3066e-05	0.16813	0.00245	245.36	967.512	5080	Medtr3g094320	43128635	43131079	+	adenine/guanine permease AZG2-like protein	AT3G10960.1	Mtr.32010.1.S1_at
3:43123555	root_K	22	4.1197e-06	0.18893	0.58129	71.025	818.973	5080	Medtr3g094320	43128635	43131079	+	adenine/guanine permease AZG2-like protein	AT3G10960.1	Mtr.32010.1.S1_at
3:43722786	rootProline	141	3.7432e-05	0.1284	2.3048e-05	2.30477	423.385	8325	Medtr3g095720	43731111	43733634	-	PIF1-like helicase	AT3G51690.1	none
3:43871254	root_Cl	150	2.9138e-05	0.16606	0.00249	248.96	961.85	0	Medtr3g096000	43865403	43876525	-	ATP-dependent zinc metalloprotease FTSH-like protein	AT5G64580.1	Mtr.35733.1.S1_at
3:43871254	root_Na	70	1.3465e-05	0.17674	10.4973	68.5168	836.367	0	Medtr3g096000	43865403	43876525	-	ATP-dependent zinc metalloprotease FTSH-like protein	AT5G64580.1	Mtr.35733.1.S1_at
3:43890347	root_Ca	173	7.5598e-05	0.14823	3.9713e-06	0.39713	225.899	2363	Medtr3g096050	43892710	43897544	-	caffeic acid O-methyltransferase	AT3G53140.1	Mtr.43098.1.S1_at
3:44188113	leaf_K	97	2.296e-05	0.16738	0.37688	6.86194	561.573	0	Medtr3g096568	44187154	44189094	-	hypothetical protein	AT3G52290.1	Mtr.30690.1.S1_at
3:44569474	leaf_K	159	3.6623e-05	0.14917	7.7203e-05	7.72029	513.588	0	Medtr3g097240	44568853	44578000	+	DUF668 family protein	AT1G34320.1	Mtr.39771.1.S1_at
3:45262014	LeafSizeReduction%	100	4.508e-06	0.17758	2.1858e-05	0.00679	-262.19	0	Medtr3g098780	45260360	45265547	-	ubiquitin-conjugating enzyme E2, putative	AT5G50870.1	Mtr.45849.1.S1_at
3:45576038	rootProline	119	3.0764e-05	0.16133	1.77445	1.7744e-05	432.537	0	Medtr3g099430	45575495	45576698	-	transmembrane protein, putative	no match	none
3:46675937	leaf_Ca	193	4.1933e-05	0.13413	2.83186	2.30611	545.071	0	Medtr3g101390	46674273	46676055	-	hypothetical protein	AT5G67470.1	Mtr.40920.1.S1_at
3:46912479	root_K/NaRatio	133	5.4351e-05	0.1668	0.02205	2.2048e-07	-73.885	58	Medtr3g101850	46912537	46913482	-	PIF1-like helicase	AT3G51700.1	none
3:46956221	root_Cl	200	3.6406e-05	0.16285	0.0026	259.809	966.756	1285	Medtr3g101930	46957506	46959406	-	HXXXD-type acyl-transferase family protein	AT5G42830.1	Mtr.33271.1.S1_at
3:46956234	root_Cl	104	2.1129e-05	0.17207	0.00255	255.248	955.335	1272	Medtr3g101930	46957506	46959406	-	HXXXD-type acyl-transferase family protein	AT5G42830.1	Mtr.33271.1.S1_at
3:46956234	root_Na	154	3.337e-05	0.16325	0.00085353	85.3532	830.455	1272	Medtr3g101930	46957506	46959406	-	HXXXD-type acyl-transferase family protein	AT5G42830.1	Mtr.33271.1.S1_at
3:47303877	root_Cl	110	2.1591e-05	0.17315	0.00265	265.113	952.244	1928	Medtr3g102650	47305805	47309075	+	pumilio-family RNA-binding repeATProtein	AT5G56510.1	Mtr.39799.1.S1_at
3:47303877	root_Na	58	1.2216e-05	0.17836	0.00085754	85.7544	824.704	1928	Medtr3g102650	47305805	47309075	+	pumilio-family RNA-binding repeATProtein	AT5G56510.1	Mtr.39799.1.S1_at
3:47417816	root_Cl	141	2.7959e-05	0.16281	8.93638	240.782	988.157	0	Medtr3g102930	47416550	47417873	+	transmembrane protein, putative	no match	none
3:47450057	root_K	144	2.5314e-05	0.14395	5.47387	69.5084	813.123	1070	Medtr3g103010	47445237	47448987	+	adenine phosphoribosyltransferase-like protein	AT1G27450.1	Mtr.4793.1.S1_s_at
3:47705686	root_K/NaRatio	186	7.5524e-05	0.1253	0.02171	2.1705e-07	-83.794	816	Medtr3g103400	47706502	47708278	+	DUF4378 domain protein	AT1G69880.1	Mtr.8352.1.S1_at
3:47818380	root_Na	113	2.4639e-05	0.15974	0.00085281	85.2807	867.781	8094	Medtr3g103550	47826474	47828998	+	1-aminocyclopropane-1-carboxylate synthase	AT4G37770.1	none
3:47819072	root_Cl	94	1.8986e-05	0.17768	6.83091	228.499	923.655	7402	Medtr3g103550	47826474	47828998	+	1-aminocyclopropane-1-carboxylate synthase	AT4G37770.1	none
3:47819072	root_Na	47	1.06e-05	0.18223	0.00081381	81.3808	804.315	7402	Medtr3g103550	47826474	47828998	+	1-aminocyclopropane-1-carboxylate synthase	AT4G37770.1	none
3:48655700	rootProline	95	2.576e-05	0.13013	2.3103e-05	2.31028	426.33	1343	Medtr3g105510	48653623	48654357	-	ethylene-responsive transcription factor ERF018	AT1G74930.1	none
3:48878640	Stwater%	102	3.5242e-05	0.15004	0.00304	3.0409e-08	-335.43	0	Medtr3g105990	48876376	48883860	-	DNA-directed RNA polymerase subunit beta	AT3G23780.2	Mtr.7353.1.S1_at
3:49273925	toleranceScore	36	1.0998e-06	0.19873	0.00020541	0.25249	180.915	1639	Medtr3g106585	49271048	49272286	-	Kunitz type trypsin inhibitor	AT1G48120.1	Mtr.8523.1.S1_at
3:49274599	toleranceScore	181	5.8945e-06	0.17659	2.5197e-06	0.25197	177.599	2313	Medtr3g106585	49271048	49272286	-	Kunitz type trypsin inhibitor	AT1G48120.1	Mtr.8523.1.S1_at
3:49274883	leaf_K	117	2.6452e-05	0.16593	7.6103e-05	7.61029	560.755	2468	Medtr3g106620	49277351	49278117	-	Kunitz type trypsin inhibitor	AT1G73260.1	Mtr.37352.1.S1_at
3:49379964	root_K	111	1.9217e-05	0.17428	3.70556	73.4621	800.849	215	Medtr3g106840	49380179	49380722	+	hypothetical protein	no match	Mtr.20308.1.S1_at
3:49608219	root_K	196	3.362e-05	0.13171	0.00080135	80.1347	837.706	0	Medtr3g107560	49608024	49608854	-	linoleate lipoxygenase	AT1G55020.1	Mtr.24362.1.S1_at
3:50461902	toleranceScore	92	2.678e-06	0.21148	0.00050248	0.24336	154.191	8864	Medtr3g109160	50470766	50471611	+	SAUR-like auxin-responsive family protein	AT4G31320.1	Mtr.43405.1.S1_at
3:50565732	root_K	191	3.3204e-05	0.16759	7.18629	70.3118	803.364	5375	Medtr3g109330	50571107	50577699	+	myosin heavy chain-like protein	AT4G31340.1	Mtr.22500.1.S1_at
3:51193601	leaf_K/NaRatio	51	1.4937e-09	0.29546	0.01175	1.1751e-07	-155.76	2655	Medtr3g110190	51189912	51190946	-	RING-H2 finger protein ATL4J	AT2G20030.1	Mtr.31257.1.S1_at
3:51846292	leaf_K	146	3.3971e-05	0.15024	7.305e-05	7.30501	511.604	8749	Medtr3g110870	51855041	51856288	-	serine/threonine-kinase ATM-like protein	AT3G48190	none
3:51885352	leaf_K	96	2.2702e-05	0.17911	7.7854e-05	7.7854	524.25	4830	Medtr3g111030	51879329	51880522	+	hypothetical protein	no match	none
3:51922182	leaf_Ca	65	1.3593e-05	0.19365	4.81173	0.08846	487.716	1553	Medtr3g111090	51901963	51920629	-	symplekin tight junction protein carboxy-terminal protein	At1g27595	none
3:51989362	leaf_K/NaRatio	74	2.3702e-09	0.28686	0.00183	0.01042	-174.73	2948	Medtr3g111260	51992310	51993219	-	hypothetical protein	no match	none
3:52813592	root_Cl	31	6.074e-06	0.16766	30.2083	202.823	934.345	1775	Medtr3g113050	52815367	52820780	+	forkhead-associated (FHA) domain protein	AT3G54350.3	Mtr.4958.1.S1_at
3:52813592	root_Na	26	5.2755e-06	0.16901	40.1924	29.116	812.773	1775	Medtr3g113050	52815367	52820780	+	forkhead-associated (FHA) domain protein	AT3G54350.3	Mtr.4958.1.S1_at
3:53426434	root_Cl	52	1.0095e-05	0.18417	0.00254	253.904	947.362	0	Medtr3g114410	53423449	53426513	-	subtilisin-like serine protease	AT1G20160.1	none
3:53463165	toleranceScore	140	4.4728e-06	0.1627	0.06046	0.16655	174.334	0	Medtr3g114500	53462414	53463320	+	zinc finger, C3HC4 type (RING finger) protein	AT5G42200.1	Mtr.11210.1.S1_at
3:53538067	rootProline	67	1.7714e-05	0.16229	2.3252e-05	2.32516	419.712	1414	Medtr3g114650	53536291	53536653	-	hypothetical protein	no match	none
3:53539379	rootProline	78	2.0917e-05	0.17751	0.72401	1.33101	405.118	2726	Medtr3g114650	53536291	53536653	-	hypothetical protein	no match	none
3:53539394	rootProline	106	2.7637e-05	0.16783	0.79558	1.22913	419.317	2741	Medtr3g114650	53536291	53536653	-	hypothetical protein	no match	none
3:53645192	root_Ca	107	4.8744e-05	0.16111	0.08809	0.27665	218.367	1097	Medtr3g114880	53646289	53646504	+	hypothetical protein	no match	none
3:53731118	rootProline	149	3.9003e-05	0.16712	1.73644	1.7364e-05	407.251	4183	Medtr3g115030	53735301	53741542	+	prolyl oligopeptidase-like protein	AT1G76140.1	Mtr.13703.1.S1_at
3:54039625	root_K	95	1.5399e-05	0.17169	16.3584	56.2737	844.678	5180	Medtr3g115500	54030731	54034445	-	receptor serine/threonine kinase	AT1G20650.1	Mtr.12587.1.S1_at
3:54097495	root_K/NaRatio	111	4.5331e-05	0.17648	0.02077	2.0772e-07	-78.14	0	Medtr3g115580	54096577	54098910	+	high mobility group (HMG)-box protein	AT1G20693	none
3:54155499	leaf_K	105	2.453e-05	0.138	5.16732	0.59799	580.002	0	Medtr3g115870	54154335	54157543	-	F-box/kelch-repeat plant protein	AT5G42350.1	Mtr.15937.1.S1_at
3:54233066	root_Cl	143	2.8167e-05	0.17634	0.00258	258.063	906.238	16	Medtr3g115990	54229774	54233050	+	outer envelope pore protein	AT1G76405.2	Mtr.15922.1.S1_at
3:54233066	root_Na	138	3.0271e-05	0.17198	0.00085146	85.1458	786.484	16	Medtr3g115990	54229774	54233050	+	outer envelope pore protein	AT1G76405.2	Mtr.15922.1.S1_at
3:54237131	root_Na	144	3.1176e-05	0.17717	5.07143	72.1233	758.488	598	Medtr3g116000	54235239	54236533	+	anaphase-promoting complex subunit 11 RING-H2 finger protein	AT1G20823.1	Mtr.15920.1.S1_at
3:54887017	root_Cl	40	7.9684e-06	0.1664	0.00254	254.42	921.457	0	Medtr3g117330	54884711	54895862	-	kinesin motor catalytic domain protein	AT4G39050.1	Mtr.32977.1.S1_at
3:54887017	root_Na	81	1.5378e-05	0.15423	0.00086829	86.829	803.202	0	Medtr3g117330	54884711	54895862	-	kinesin motor catalytic domain protein	AT4G39050.1	Mtr.32977.1.S1_at
3:54898057	root_Cl	38	7.7599e-06	0.15526	0.00255	255.11	998.175	2195	Medtr3g117330	54884711	54895862	-	kinesin motor catalytic domain protein	AT4G39050.1	Mtr.32977.1.S1_at
3:54898057	root_Na	13	2.6979e-06	0.16692	0.00082765	82.7646	864.217	2195	Medtr3g117330	54884711	54895862	-	kinesin motor catalytic domain protein	AT4G39050.1	Mtr.32977.1.S1_at
3:55293227	leaf_Cl	92	4.638e-06	0.18684	0.01526	1525.69	1190.67	4315	Medtr3g118150	55297542	55299139	+	histone chaperone ASF1B-like protein	AT5G38110.1	Mtr.32169.1.S1_at
3:55293227	leaf_Na	127	4.9411e-06	0.18377	0.0052	519.885	1064.71	4315	Medtr3g118150	55297542	55299139	+	histone chaperone ASF1B-like protein	AT5G38110.1	Mtr.32169.1.S1_at
3:55293227	leafProline	56	3.7964e-07	0.22414	4.64559	63.7575	808.642	4315	Medtr3g118150	55297542	55299139	+	histone chaperone ASF1B-like protein	AT5G38110.1	Mtr.32169.1.S1_at
3:55431770	LeafSizeReduction%	84	3.5818e-06	0.17692	6.985e-08	0.00698	-230.74	493	Medtr3g118470	55432263	55438674	-	organic solute transporter ostalpha protein	AT4G38360.2	Mtr.39626.1.S1_at
4:96533	root_Ca	177	7.7023e-05	0.165	4.0955e-06	0.40955	202.301	119	Medtr4g005180	94590	96414	-	pectinesterase/pectinesterase inhibitor	AT3G05610	none
4:166900	LeafChlReduction%	120	4.5766e-05	0.12786	8.6689e-08	0.00867	-221.57	0	Medtr4g005270	154297	167405	+	beta-amyrin synthase	AT1G78955	none
4:714528	root_Na	182	3.9267e-05	0.15924	0.00085871	85.871	839.439	0	Medtr4g006610	712797	715692	+	hypothetical protein	no match	Mtr.42242.1.S1_at
4:956303	root_Ca	154	6.8051e-05	0.15858	3.9972e-06	0.39972	214.224	6136	Medtr4g007130	962439	965131	+	acyl-CoA N-acyltransferase (NAT) superfamily protein	AT4G37580.1	none
4:1200834	Stwater%	193	6.0628e-05	0.12818	0.00129	0.00195	-319.95	0	Medtr4g007710	1199740	1204102	-	hypothetical protein	AT2G19720	none
4:1442565	LeafChlReduction%	184	7.1726e-05	0.12814	0.00233	0.00502	-224.32	0	Medtr4g008170	1429990	1449394	+	calcium-transporting ATPase 8, plasma membrane-type protein	AT3G21180.1	Mtr.43923.1.S1_at
4:1812017	root_Na	99	2.1627e-05	0.18466	0.67067	85.0035	758.397	1176	Medtr4g009285	1813193	1814241	-	hypothetical protein	no match	none
4:1820790	leafProline	99	9.7394e-07	0.18997	0.00077104	77.1036	769.59	0	Medtr4g009110	1819727	1824740	-	helix loop helix DNA-binding domain protein	AT4G37850.1	none
4:1841005	LeafSizeReduction%	166	7.6331e-06	0.15208	6.8306e-08	0.00683	-254.66	0	Medtr4g009540	1840252	1841959	-	helix loop helix DNA-binding domain protein	AT4G37850.1	none
4:1887761	root_Ca	39	1.2975e-05	0.18931	3.8278e-06	0.38278	201.908	0	Medtr4g009470	1887303	1888730	-	hypothetical protein	AT5G20030.1	Mtr.22838.1.S1_at
4:1924998	root_Ca	73	2.9282e-05	0.17141	3.8913e-06	0.38913	211.244	1835	Medtr4g009410	1922013	1923163	+	hypothetical protein	no match	none
4:1998741	rootProline	118	3.0469e-05	0.15908	1.17076	0.72134	439.472	0	Medtr4g009635	1997604	1998845	+	transmembrane protein, putative	no match	none
4:1999626	rootProline	136	3.5215e-05	0.1422	1.54922	0.38906	418.17	781	Medtr4g009635	1997604	1998845	+	transmembrane protein, putative	no match	none
4:2406468	root_K	74	1.174e-05	0.17313	0.00079049	79.0492	821.708	1954	Medtr4g010530	2403388	2404514	+	transmembrane protein, putative	AT1G52565.1	Mtr.7828.1.S1_at
4:3342668	LeafSizeReduction%	86	3.6692e-06	0.16287	0.00026154	0.00683	-247.09	710	Medtr4g012600	3343378	3343809	-	hypothetical protein	AT5G11630.2	Mtr.26761.1.S1_at
4:3792257	Stwater%	95	3.2086e-05	0.1647	0.003	2.9956e-08	-307.58	2741	Medtr4g013355	3788945	3789516	-	disease resistance-responsive, dirigent domain protein	AT1G58170.1	none
4:3801154	root_Ca	102	4.633e-05	0.16834	3.9718e-06	0.39718	206.77	0	Medtr4g013365	3800466	3801535	-	TIR-NBS-LRR class disease resistance protein	AT4G22940	none
4:3956139	LeafSizeReduction%	162	7.4295e-06	0.18603	0.00327	0.00208	-250.41	0	Medtr4g014220	3951084	3958061	+	disease resistance protein (TIR-NBS-LRR class), putative	AT5G41750.2	none
4:4104770	root_Cl	174	3.2948e-05	0.17847	0.99601	234.235	872.557	326	Medtr4g014530	4103854	4104444	+	hypothetical protein	no match	Mtr.48895.1.S1_s_at
4:4189827	rootProline	7	2.2564e-06	0.20211	1.30664	0.44196	416.527	1231	Medtr4g014700	4191058	4194847	-	reticulon-like protein B2	AT3G54120.1	Mtr.39573.1.S1_at
4:4333910	shootDWreduction%	153	9.923e-06	0.18844	0.00459	0.01936	-89.852	0	Medtr4g015030	4332186	4338958	+	disease resistance protein (TIR-NBS-LRR class)	AT5G36930.1	Mtr.6297.1.S1_at
4:4378381	leaf_K	167	3.8265e-05	0.13622	7.4885e-05	7.48855	558.9	0	Medtr4g015110	4377384	4380552	-	hypothetical protein	AT1G19260.1	none
4:4378559	leaf_K	138	3.1061e-05	0.13813	0.10078	6.97746	557.012	0	Medtr4g015110	4377384	4380552	-	hypothetical protein	AT1G19260.1	none
4:4885042	Stwater%	71	2.2992e-05	0.15694	0.00303	3.0293e-08	-331.71	6626	Medtr4g016000	4877344	4878416	+	F-box protein interaction domain protein	AT4G12560	none
4:5141200	leaf_K/NaRatio	160	1.925e-08	0.27375	0.00108	0.01038	-175.54	0	Medtr4g016740	5141098	5142278	+	receptor-like protein, putative	AT2G25470.1	none
4:5150452	root_K/NaRatio	127	5.1653e-05	0.17064	0.02165	2.165e-07	-76.179	4967	Medtr4g016760	5155419	5155634	-	hypothetical protein	no match	none
4:5200263	shootDWreduction%	115	7.1078e-06	0.18712	0.01132	0.00848	-103.14	1876	Medtr4g016850	5192596	5198387	+	leucine-rich receptor-like kinase family protein, putative	AT1G74190.1	none
4:5458837	root_K/NaRatio	2	7.1675e-07	0.19443	0.01953	1.9532e-07	-93.639	0	Medtr4g017470	5457192	5458974	-	DUF674 family protein	AT5G01130.1	none
4:5500471	rootProline	82	2.1667e-05	0.17238	2.3799e-05	2.37987	390.023	0	Medtr4g017600	5499964	5503317	+	verticillium wilt disease resistance protein	AT1G45616.1	none
4:5500486	rootProline	37	1.0957e-05	0.17295	2.3003e-05	2.30033	403.804	0	Medtr4g017600	5499964	5503317	+	verticillium wilt disease resistance protein	AT1G45616.1	none
4:5519151	leaf_K/NaRatio	140	1.4605e-08	0.28937	1.158e-07	0.01158	-169.16	1441	Medtr4g017620	5520592	5521077	+	phloem filament protein PP1	AT5G47550.1	Mtr.2634.1.S1_at
4:5892495	LeafSizeReduction%	176	7.9147e-06	0.14825	7.026e-08	0.00703	-250.19	66	Medtr4g019020	5890634	5892429	+	hypothetical protein	AT3G11010.1	Mtr.14922.1.S1_at
4:6019520	root_Ca	139	6.0609e-05	0.12938	4.1467e-06	0.41467	227.084	2449	Medtr4g019225	6021969	6027894	+	laccase/diphenol oxidase family protein	AT3G09220.1	none
4:6992157	root_K	4	7.4565e-07	0.232	14.9068	51.0933	754.358	1277	Medtr4g021470	6984927	6990880	-	branched chain alpha-keto acid dehydrogenase E1 beta subunit	AT3G13450.1	none
4:6992158	root_K	18	3.5231e-06	0.2096	23.0167	42.4872	757.655	1278	Medtr4g021470	6984927	6990880	-	branched chain alpha-keto acid dehydrogenase E1 beta subunit	AT3G13450.1	none
4:7359990	rootProline	98	2.6479e-05	0.16322	0.20284	2.02408	426.615	6125	Medtr4g022350	7366115	7369180	+	cytochrome b5-like heme/steroid-binding domain protein	AT2G32720.1	Mtr.41232.1.S1_at
4:7867961	root_K/NaRatio	166	6.9549e-05	0.15879	0.02146	2.1459e-07	-80.004	3814	Medtr4g023360	7871775	7872309	-	TIR-NBS-LRR class disease resistance protein	AT5G36930.1	none
4:7938272	leaf_Ca	147	3.3217e-05	0.17983	2.97086	2.05637	483.171	0	Medtr4g023490	7937464	7943297	+	DnaJ-class molecular chaperone	AT5G48030.1	Mtr.26677.1.S1_at
4:7938272	leaf_K	199	4.5238e-05	0.17495	2.69566	3.99648	507.814	0	Medtr4g023490	7937464	7943297	+	DnaJ-class molecular chaperone	AT5G48030.1	Mtr.26677.1.S1_at
4:8043625	root_Ca	158	6.9599e-05	0.14617	4.0097e-06	0.40097	233.81	1102	Medtr4g023710	8040576	8042523	-	agenet domain protein	AT1G09320.1	Mtr.24101.1.S1_at
4:8043633	root_Ca	54	2.084e-05	0.16299	3.9305e-06	0.39305	231.398	1110	Medtr4g023710	8040576	8042523	-	agenet domain protein	AT1G09320.1	Mtr.24101.1.S1_at
4:8345498	root_K/NaRatio	109	4.4229e-05	0.13546	0.02113	2.113e-07	-85.08	3432	Medtr4g024660	8348930	8353120	+	2OG-Fe(II) oxygenase family oxidoreductase	AT1G06620.1	Mtr.48896.1.S1_at
4:8395443	root_K/NaRatio	54	2.0521e-05	0.18515	0.02098	2.0977e-07	-76.892	1056	Medtr4g024770	8396499	8396732	-	F-box/RNI/FBD-like domain protein	AT5G56440.1	none
4:8491293	root_K	132	2.3003e-05	0.16865	5.56294	70.7926	821.432	0	Medtr4g024960	8481916	8491949	-	arginase family protein	AT4G08900.1	none
4:8753667	Stwater%	166	5.2142e-05	0.15851	0.00281	2.81e-08	-309.26	2884	Medtr4g025720	8756551	8759023	-	hypothetical protein	AT3G46780	none
4:8830169	root_K/NaRatio	70	2.8492e-05	0.14776	0.02028	2.0279e-07	-85.409	3735	Medtr4g025830	8825096	8826434	-	SAUR-like auxin-responsive family protein	AT3G60690	none
4:8847145	LeafChlReduction%	80	2.5185e-05	0.16297	0.00168	0.00639	-224.96	1784	Medtr4g025850	8848929	8855352	+	SNAP receptor complex protein	AT2G45200.1	Mtr.45492.1.S1_at
4:9069111	root_K/NaRatio	22	7.8804e-06	0.20043	0.01697	0.00161	-92.941	717	Medtr4g026420	9069828	9072166	+	photosystem I iron-sulfur center, putative	ATCG01060.1	none
4:9192585	leaf_Ca	81	1.7691e-05	0.18019	3.86093	0.96826	512.158	1310	Medtr4g026730	9193895	9194875	+	hypothetical protein	AT2G45140.1	Mtr.15160.1.S1_at
4:9192585	leaf_Cl	112	5.4037e-06	0.19776	1281.28	0.01281	1130.43	1310	Medtr4g026730	9193895	9194875	+	hypothetical protein	AT2G45140.1	Mtr.15160.1.S1_at
4:9192585	Stwater%	141	4.6771e-05	0.16075	0.00306	3.0558e-08	-301.57	1310	Medtr4g026730	9193895	9194875	+	hypothetical protein	AT2G45140.1	Mtr.15160.1.S1_at
4:9569373	root_Cl	172	3.2273e-05	0.16721	36.173	193.401	943.46	0	Medtr4g028510	9567972	9570069	+	F-box protein interaction domain protein	AT3G06240.1	none
4:9850058	root_Cl	196	3.6088e-05	0.16941	0.00248	247.552	918.446	3304	Medtr4g027880	9843749	9846754	-	MACPF domain CAD1-like protein	AT1G29690.1	Mtr.45277.1.S1_at
4:9850080	root_Cl	82	1.6463e-05	0.17677	2.54744	234.329	940.083	3326	Medtr4g027880	9843749	9846754	-	MACPF domain CAD1-like protein	AT1G29690.1	Mtr.45277.1.S1_at
4:9850295	root_Cl	170	3.221e-05	0.17708	23.5999	187.358	873.204	3541	Medtr4g027880	9843749	9846754	-	MACPF domain CAD1-like protein	AT1G29690.1	Mtr.45277.1.S1_at
4:9869121	root_Cl	89	1.8442e-05	0.17134	0.00255	255.326	972.13	0	Medtr4g027930	9868857	9869946	-	hypothetical protein	no match	none
4:9869521	root_Cl	163	3.1137e-05	0.16378	0.47082	256.84	973.13	0	Medtr4g027930	9868857	9869946	-	hypothetical protein	no match	none
4:10374471	root_K	153	2.6909e-05	0.17777	23.556	45.5614	771.675	0	Medtr4g030050	10371786	10374726	-	hypothetical protein	AT1G20760.1	none
4:10422492	root_K/NaRatio	94	3.7206e-05	0.16445	0.02162	2.1623e-07	-80.594	4640	Medtr4g030170	10427132	10427404	+	hypothetical protein	AT1G11880.1	none
4:10783296	Stwater%	79	2.6639e-05	0.17639	0.00187	0.00111	-299.63	4365	Medtr4g031710	10787661	10789410	+	transmembrane protein, putative	no match	Mtr.4375.1.S1_at
4:10785391	root_Ca	1	8.2078e-08	0.24671	3.3392e-06	0.33392	198.479	2270	Medtr4g031710	10787661	10789410	+	transmembrane protein, putative	no match	Mtr.4375.1.S1_at
4:11018254	root_K	43	6.9673e-06	0.15961	0.00078792	78.7922	806.927	0	Medtr4g031820	11016192	11019940	+	cytochrome P450 family monooxygenase	AT3G14690.1	Mtr.43118.1.S1_s_at
4:11171053	root_K	177	3.0851e-05	0.16871	8.9643	63.9579	797.94	3412	Medtr4g032450	11174465	11174992	+	SCF ubiquitin ligase, SKP1 component	AT1G20140.1	Mtr.23919.1.S1_at
4:11350529	root_Cl	121	2.3938e-05	0.16495	62.0432	165.771	987.54	617	Medtr4g032815	11348090	11349912	-	potato type II proteinase inhibitor family protein	AT1G72060	none
4:11357353	leaf_Ca	148	3.3245e-05	0.14192	2.09139	3.20348	526.213	757	Medtr4g032845	11358110	11360375	-	F-box/RNI/FBD-like domain protein	AT3G14710.1	none
4:11587509	root_K	9	1.9392e-06	0.21555	6.40212	64.1511	764.285	3183	Medtr4g033230	11590692	11593316	-	late embryogenesis abundant protein (LEA) family protein	AT1G72100	none
4:11664005	root_K/NaRatio	173	7.1695e-05	0.16194	0.02151	2.1514e-07	-77.888	846	Medtr4g033295	11664851	11668601	-	transcription factor	AT4G09180	none
4:12166484	root_K/NaRatio	124	4.9566e-05	0.17349	0.02023	2.023e-07	-81.651	0	Medtr4g035353	12164867	12168000	-	GDSL-like lipase/acylhydrolase	AT1G71250.1	Mtr.23305.1.S1_at
4:12311076	leaf_Na	177	6.9934e-06	0.1631	0.00498	498.165	977.273	363	Medtr4g035650	12305709	12310713	+	chaperone dnaJ-like protein	AT5G61670.2	none
4:12335156	LeafSizeReduction%	141	6.102e-06	0.15702	7.5832e-08	0.00758	-238.13	11801	Medtr4g035655	12311691	12323355	+	FAD/NAD(P)-binding oxidoreductase family protein	AK176864	none
4:12354528	shootDWreduction%	189	1.2178e-05	0.17054	0.00722	0.01595	-97.595	8435	Medtr4g035690	12362963	12364738	+	hypothetical protein	no match	none
4:12457375	LeafSizeReduction%	3	5.0818e-08	0.23245	5.9121e-08	0.00591	-248.92	6970	Medtr4g034100	12464345	12466542	-	hypothetical protein	AT5G02020.1	Mtr.50329.1.S1_at
4:12600137	leaf_Na	139	5.6446e-06	0.16412	0.0052	519.713	1028.31	1721	Medtr4g033790	12596987	12598416	+	phosphate-responsive 1 family protein	AT5G51550.1	Mtr.10888.1.S1_at
4:12601125	leafProline	180	2.6048e-06	0.16982	0.00077529	77.5293	813.31	2709	Medtr4g033790	12596987	12598416	+	phosphate-responsive 1 family protein	AT5G51550.1	Mtr.10888.1.S1_at
4:12601976	leaf_Cl	165	7.5614e-06	0.16306	0.01538	1537.51	1139.69	3560	Medtr4g033790	12596987	12598416	+	phosphate-responsive 1 family protein	AT5G51550.1	Mtr.10888.1.S1_at
4:12601976	leaf_Na	120	4.7916e-06	0.1678	0.0052	520.176	1018.31	3560	Medtr4g033790	12596987	12598416	+	phosphate-responsive 1 family protein	AT5G51550.1	Mtr.10888.1.S1_at
4:12601976	leafProline	139	1.5786e-06	0.18256	0.00076056	76.0559	782.465	3560	Medtr4g033790	12596987	12598416	+	phosphate-responsive 1 family protein	AT5G51550.1	Mtr.10888.1.S1_at
4:12602557	leafProline	154	1.9233e-06	0.17593	0.00074331	74.3307	800.399	4141	Medtr4g033790	12596987	12598416	+	phosphate-responsive 1 family protein	AT5G51550.1	Mtr.10888.1.S1_at
4:12602807	leafProline	170	2.2842e-06	0.17023	0.00076393	76.3925	825.989	4391	Medtr4g033790	12596987	12598416	+	phosphate-responsive 1 family protein	AT5G51550.1	Mtr.10888.1.S1_at
4:12609175	leaf_Na	153	6.094e-06	0.17096	0.00521	520.502	963.825	303	Medtr4g033750	12609478	12609792	-	hypothetical protein	AT1G10520.1	none
4:12609175	leafProline	172	2.3634e-06	0.18334	0.00073138	73.1382	749.68	303	Medtr4g033750	12609478	12609792	-	hypothetical protein	AT1G10520.1	none
4:12614389	leaf_Cl	52	2.4341e-06	0.17646	0.01399	1399.45	1120.08	2592	Medtr4g033730	12616981	12618123	-	hypothetical protein	AF080118	none
4:12614389	leaf_Na	48	1.4675e-06	0.18021	0.00477	477.095	1000.63	2592	Medtr4g033730	12616981	12618123	-	hypothetical protein	AF080118	none
4:12614389	leafProline	89	8.4261e-07	0.18631	0.00071902	71.902	768.225	2592	Medtr4g033730	12616981	12618123	-	hypothetical protein	AF080118	none
4:12614678	leaf_Na	152	6.0879e-06	0.15454	0.00531	530.983	1085.41	2303	Medtr4g033730	12616981	12618123	-	hypothetical protein	AF080118	none
4:12614678	leafProline	190	2.7601e-06	0.16498	0.00078233	78.2333	834.92	2303	Medtr4g033730	12616981	12618123	-	hypothetical protein	AF080118	none
4:12616074	leafProline	114	1.1489e-06	0.1846	0.00071339	71.3394	781.587	907	Medtr4g033730	12616981	12618123	-	hypothetical protein	AF080118	none
4:12616897	leaf_Cl	175	8.107e-06	0.15898	0.01515	1514.72	1158.34	84	Medtr4g033730	12616981	12618123	-	hypothetical protein	AF080118	none
4:12616897	leaf_Na	130	4.9995e-06	0.16375	0.00517	516.501	1035.69	84	Medtr4g033730	12616981	12618123	-	hypothetical protein	AF080118	none
4:12616897	leafProline	145	1.8186e-06	0.17658	0.00074908	74.9076	795.115	84	Medtr4g033730	12616981	12618123	-	hypothetical protein	AF080118	none
4:12617356	leaf_Cl	144	6.9734e-06	0.16625	0.0149	1489.7	1115.86	0	Medtr4g033730	12616981	12618123	-	hypothetical protein	AF080118	none
4:12617356	leaf_Na	95	3.7798e-06	0.1726	0.00501	500.858	995.964	0	Medtr4g033730	12616981	12618123	-	hypothetical protein	AF080118	none
4:12617356	leafProline	92	8.8057e-07	0.19065	0.00069045	69.0454	757.779	0	Medtr4g033730	12616981	12618123	-	hypothetical protein	AF080118	none
4:12617357	leaf_Na	140	5.7089e-06	0.16645	0.0052	520.293	1010.25	0	Medtr4g033730	12616981	12618123	-	hypothetical protein	AF080118	none
4:12617357	leafProline	127	1.4127e-06	0.18456	0.00071846	71.8456	768.14	0	Medtr4g033730	12616981	12618123	-	hypothetical protein	AF080118	none
4:12617618	leaf_Cl	104	5.1976e-06	0.16898	0.01497	1497.2	1127.57	0	Medtr4g033730	12616981	12618123	-	hypothetical protein	AF080118	none
4:12617618	leaf_Na	85	3.0655e-06	0.17408	0.00506	506.092	1007.18	0	Medtr4g033730	12616981	12618123	-	hypothetical protein	AF080118	none
4:12617618	leafProline	165	2.081e-06	0.18	0.3354	72.8912	770.427	0	Medtr4g033730	12616981	12618123	-	hypothetical protein	AF080118	none
4:13123262	root_Ca	141	6.1718e-05	0.1315	4.0647e-06	0.40647	220.892	0	Medtr4g036455	13119924	13123885	+	RNA polymerase III RPC4	AT1G43730.1	none
4:13123408	root_Ca	131	5.7692e-05	0.13137	4.0431e-06	0.40431	223.22	0	Medtr4g036455	13119924	13123885	+	RNA polymerase III RPC4	AT1G43730.1	none
4:13215114	root_K	160	2.7904e-05	0.17032	0.00078539	78.5387	771.563	8700	Medtr4g036575	13223814	13228372	+	LRR receptor-like kinase family protein	AT5G61480.1	Mtr.42199.1.S1_at
4:13277640	root_Ca	47	1.7471e-05	0.18513	0.02501	0.35123	203.279	6582	Medtr4g036635	13269290	13271058	+	hypothetical protein	AT1G33710.1	Mtr.24867.1.S1_at
4:13326030	leaf_K	25	5.1589e-06	0.18432	7.4789e-05	7.47886	578.151	9819	Medtr4g036695	13313549	13316211	-	LRR receptor-like kinase family protein	AT5G61480.1	none
4:13639248	leaf_K	47	1.0085e-05	0.16304	1.67739	5.18508	534.816	0	Medtr4g037105	13636200	13641813	+	purple acid phosphatase superfamily protein	AT2G16430.2	Mtr.10868.1.S1_at
4:13639256	leaf_K	81	1.9654e-05	0.15328	1.55793	5.43307	536.049	0	Medtr4g037105	13636200	13641813	+	purple acid phosphatase superfamily protein	AT2G16430.2	Mtr.10868.1.S1_at
4:13639262	leaf_K	91	2.2001e-05	0.15289	1.42174	5.66758	532.871	0	Medtr4g037105	13636200	13641813	+	purple acid phosphatase superfamily protein	AT2G16430.2	Mtr.10868.1.S1_at
4:13722608	root_K/NaRatio	144	5.8642e-05	0.16213	0.01852	0.00309	-83.28	217	Medtr4g037245	13722825	13724675	-	3-methyl-2-oxobutanoate hydroxymethyltransferase	AT2G46110	none
4:13751177	LeafSizeReduction%	103	4.6245e-06	0.18285	0.00023282	0.00649	-254.64	707	Medtr4g037315	13750007	13750470	+	3-methyl-2-oxobutanoate hydroxymethyltransferase	AT3G61530	none
4:13866482	root_Cl	126	2.4967e-05	0.16061	0.00248	248.023	1011.53	1488	Medtr4g037645	13864390	13864994	+	RALF related	AT5G45820.1	Mtr.1940.1.S1_at
4:14007412	root_K/NaRatio	175	7.2079e-05	0.15036	0.01956	0.00196	-87.644	0	Medtr4g039410	14006780	14007709	+	bromodomain protein, putative	AT1G06230.3	Mtr.17026.1.S1_at
4:14010881	root_K/NaRatio	29	9.9123e-06	0.16329	0.01929	0.00102	-87.368	0	Medtr4g039430	14010346	14016471	+	peptidyl-prolyl cis-trans isomerase, FKBP-type protein	AT3G21640.1	Mtr.17022.1.S1_at
4:14011843	leaf_Cl	93	4.6889e-06	0.17519	0.01485	1484.95	1095.23	0	Medtr4g039430	14010346	14016471	+	peptidyl-prolyl cis-trans isomerase, FKBP-type protein	AT3G21640.1	Mtr.17022.1.S1_at
4:14011843	leaf_Na	157	6.306e-06	0.16882	0.00512	511.766	980.182	0	Medtr4g039430	14010346	14016471	+	peptidyl-prolyl cis-trans isomerase, FKBP-type protein	AT3G21640.1	Mtr.17022.1.S1_at
4:14249125	root_Na	85	1.6756e-05	0.18411	41.5365	31.325	783.218	2920	Medtr4g040030	14243550	14246205	-	transmembrane protein, putative	AT4G25160.1	Mtr.23470.1.S1_at
4:14460276	root_Ca	87	3.5879e-05	0.16968	3.9249e-06	0.39249	209.292	0	Medtr4g040340	14459371	14460855	+	leucine-rich receptor-like kinase family protein, putative	AT2G34930	none
4:14911184	leaf_Ca	2	5.3815e-07	0.23835	4.59031	4.5903e-05	490.781	2695	Medtr4g037330	14913879	14915288	+	hypothetical protein	AT5G24100.1	none
4:14925750	root_Cl	112	2.2508e-05	0.17521	0.00249	249.188	928.532	3586	Medtr4g037380	14921801	14922164	-	hypothetical protein	no match	Mtr.25661.1.S1_at
4:14925750	root_Na	112	2.4574e-05	0.17335	18.0026	57.9826	806.772	3586	Medtr4g037380	14921801	14922164	-	hypothetical protein	no match	Mtr.25661.1.S1_at
4:15218988	leaf_K	183	4.2991e-05	0.1604	1.67687	5.31338	561.719	1947	Medtr4g044687	15220935	15222371	+	hypothetical protein	no match	none
4:15471441	toleranceScore	60	1.7316e-06	0.17784	2.5811e-06	0.25811	172.09	5892	Medtr4g045657	15465361	15465549	-	Nodule Cysteine-Rich (NCR) secreted peptide	no match	none
4:15797145	leaf_K	121	2.6602e-05	0.14994	0.60482	6.83856	533.096	0	Medtr4g045853	15793352	15797325	+	xyloglucan endotransglucosylase/hydrolase family protein	AT4G03210.1	Mtr.39433.1.S1_at
4:15895419	root_Ca	106	4.8095e-05	0.15432	3.7761e-06	0.37761	219.951	3538	Medtr4g045943	15898957	15899474	-	hypothetical protein	no match	none
4:16172900	rootProline	31	9.3417e-06	0.16616	2.2726e-05	2.27258	436.402	94	Medtr4g046090	16171228	16172806	+	hypothetical protein	AT2G10975	none
4:16228884	leaf_Ca	61	1.3312e-05	0.17553	4.59521	4.5952e-05	538.11	6767	Medtr4g038665	16235651	16235960	+	Nodule Cysteine-Rich (NCR) secreted peptide	no match	none
4:16240935	leaf_K/NaRatio	190	3.6782e-08	0.25134	0.00259	0.00996	-172.13	4975	Medtr4g038665	16235651	16235960	+	Nodule Cysteine-Rich (NCR) secreted peptide	no match	none
4:16434857	leaf_Cl	170	7.7663e-06	0.19441	0.01528	1528.33	1089.18	0	Medtr4g046657	16434832	16435661	+	hypothetical protein	AT2G04420.1	none
4:16434857	leaf_Na	119	4.7654e-06	0.1989	0.00519	519.366	973.688	0	Medtr4g046657	16434832	16435661	+	hypothetical protein	AT2G04420.1	none
4:16435660	leaf_Cl	149	7.1402e-06	0.16758	0.01549	1548.55	1120.13	0	Medtr4g046657	16434832	16435661	+	hypothetical protein	AT2G04420.1	none
4:16435660	leaf_Na	154	6.0999e-06	0.1686	0.00529	528.608	1001.9	0	Medtr4g046657	16434832	16435661	+	hypothetical protein	AT2G04420.1	none
4:16444000	leaf_Cl	40	2.0596e-06	0.22342	0.01437	1436.89	1031.03	0	Medtr4g046663	16443955	16444991	-	TraB family protein	AT1G05270.1	none
4:16444000	leaf_Na	55	1.6288e-06	0.2245	0.00495	494.928	922.315	0	Medtr4g046663	16443955	16444991	-	TraB family protein	AT1G05270.1	none
4:16444000	leafProline	118	1.1831e-06	0.22655	0.00072521	72.5212	706.06	0	Medtr4g046663	16443955	16444991	-	TraB family protein	AT1G05270.1	none
4:16518649	leaf_Ca	34	8.5109e-06	0.16544	2.05846	2.90574	504.675	0	Medtr4g046710	16517334	16520283	+	hypothetical protein	no match	none
4:16526963	leafProline	101	9.9308e-07	0.20881	0.00071668	71.6677	796.312	0	Medtr4g046713	16525346	16527516	-	peroxidase family protein	AT1G05260.1	Mtr.44569.1.S1_at
4:16526963	LeafSizeReduction%	83	3.5751e-06	0.18471	7.3482e-05	0.00675	-257.39	0	Medtr4g046713	16525346	16527516	-	peroxidase family protein	AT1G05260.1	Mtr.44569.1.S1_at
4:16527020	leafProline	42	1.9922e-07	0.20046	0.00071624	71.6244	818.577	0	Medtr4g046713	16525346	16527516	-	peroxidase family protein	AT1G05260.1	Mtr.44569.1.S1_at
4:16527020	LeafSizeReduction%	10	3.1009e-07	0.18908	0.00010487	0.00652	-266.11	0	Medtr4g046713	16525346	16527516	-	peroxidase family protein	AT1G05260.1	Mtr.44569.1.S1_at
4:16527050	leafProline	78	6.2242e-07	0.18386	0.00073461	73.4606	821.488	0	Medtr4g046713	16525346	16527516	-	peroxidase family protein	AT1G05260.1	Mtr.44569.1.S1_at
4:16527063	Stwater%	37	1.1761e-05	0.15256	0.00084637	0.00255	-319.38	0	Medtr4g046713	16525346	16527516	-	peroxidase family protein	AT1G05260.1	Mtr.44569.1.S1_at
4:16527079	leaf_Cl	45	2.2552e-06	0.18042	0.01495	1495.11	1116.26	0	Medtr4g046713	16525346	16527516	-	peroxidase family protein	AT1G05260.1	Mtr.44569.1.S1_at
4:16527079	leaf_Na	72	2.4329e-06	0.17681	0.00512	511.747	998.329	0	Medtr4g046713	16525346	16527516	-	peroxidase family protein	AT1G05260.1	Mtr.44569.1.S1_at
4:16527079	leafProline	2	6.6031e-09	0.24807	0.00066459	66.4591	759.724	0	Medtr4g046713	16525346	16527516	-	peroxidase family protein	AT1G05260.1	Mtr.44569.1.S1_at
4:16527079	LeafSizeReduction%	34	1.3054e-06	0.18139	6.7774e-08	0.00678	-246.97	0	Medtr4g046713	16525346	16527516	-	peroxidase family protein	AT1G05260.1	Mtr.44569.1.S1_at
4:16527079	toleranceScore	115	3.3474e-06	0.16847	2.7095e-06	0.27095	177.191	0	Medtr4g046713	16525346	16527516	-	peroxidase family protein	AT1G05260.1	Mtr.44569.1.S1_at
4:16527079	Stwater%	120	4.0757e-05	0.13758	0.00124	0.00208	-312.38	0	Medtr4g046713	16525346	16527516	-	peroxidase family protein	AT1G05260.1	Mtr.44569.1.S1_at
4:16527098	leafProline	18	8.1065e-08	0.21996	0.00066408	66.4079	739.544	0	Medtr4g046713	16525346	16527516	-	peroxidase family protein	AT1G05260.1	Mtr.44569.1.S1_at
4:16527098	LeafSizeReduction%	64	2.6075e-06	0.17559	6.7599e-08	0.00676	-242.95	0	Medtr4g046713	16525346	16527516	-	peroxidase family protein	AT1G05260.1	Mtr.44569.1.S1_at
4:16527111	leaf_Cl	133	6.3923e-06	0.16624	0.01646	1645.74	1138.07	0	Medtr4g046713	16525346	16527516	-	peroxidase family protein	AT1G05260.1	Mtr.44569.1.S1_at
4:16527111	leaf_Na	182	7.3174e-06	0.16262	0.00562	562.454	1018.9	0	Medtr4g046713	16525346	16527516	-	peroxidase family protein	AT1G05260.1	Mtr.44569.1.S1_at
4:16527111	leafProline	7	3.3278e-08	0.234	0.00070123	70.1234	765.52	0	Medtr4g046713	16525346	16527516	-	peroxidase family protein	AT1G05260.1	Mtr.44569.1.S1_at
4:16527111	LeafSizeReduction%	42	1.6945e-06	0.17532	6.8476e-08	0.00685	-248.93	0	Medtr4g046713	16525346	16527516	-	peroxidase family protein	AT1G05260.1	Mtr.44569.1.S1_at
4:16527123	leafProline	40	1.8925e-07	0.21771	0.20775	69.8393	745.292	0	Medtr4g046713	16525346	16527516	-	peroxidase family protein	AT1G05260.1	Mtr.44569.1.S1_at
4:16527123	LeafSizeReduction%	188	8.8866e-06	0.15796	2.7788e-05	0.00694	-238.21	0	Medtr4g046713	16525346	16527516	-	peroxidase family protein	AT1G05260.1	Mtr.44569.1.S1_at
4:16527124	leafProline	34	1.5519e-07	0.21754	0.01988	69.4966	750.435	0	Medtr4g046713	16525346	16527516	-	peroxidase family protein	AT1G05260.1	Mtr.44569.1.S1_at
4:16527124	LeafSizeReduction%	180	8.3115e-06	0.15764	4.2396e-05	0.00686	-240.27	0	Medtr4g046713	16525346	16527516	-	peroxidase family protein	AT1G05260.1	Mtr.44569.1.S1_at
4:16527158	leaf_Cl	198	9.2253e-06	0.16213	0.01575	1574.56	1133.16	0	Medtr4g046713	16525346	16527516	-	peroxidase family protein	AT1G05260.1	Mtr.44569.1.S1_at
4:16527158	leaf_Na	189	7.7818e-06	0.16329	0.00534	533.819	1013.1	0	Medtr4g046713	16525346	16527516	-	peroxidase family protein	AT1G05260.1	Mtr.44569.1.S1_at
4:16527158	leafProline	9	3.5198e-08	0.23643	0.00068779	68.7791	763.43	0	Medtr4g046713	16525346	16527516	-	peroxidase family protein	AT1G05260.1	Mtr.44569.1.S1_at
4:16527158	LeafSizeReduction%	147	6.4444e-06	0.15547	6.782e-08	0.00678	-250.05	0	Medtr4g046713	16525346	16527516	-	peroxidase family protein	AT1G05260.1	Mtr.44569.1.S1_at
4:16538796	leaf_Cl	97	4.8553e-06	0.18813	0.01492	1492.47	1176.94	0	Medtr4g046723	16537474	16539006	+	methyltransferase domain protein	AT2G16030.1	Mtr.33242.1.S1_at
4:16538796	leaf_Na	89	3.5531e-06	0.19017	0.00508	508.105	1051.96	0	Medtr4g046723	16537474	16539006	+	methyltransferase domain protein	AT2G16030.1	Mtr.33242.1.S1_at
4:16538796	leafProline	169	2.2723e-06	0.19644	0.00073495	73.4951	799.132	0	Medtr4g046723	16537474	16539006	+	methyltransferase domain protein	AT2G16030.1	Mtr.33242.1.S1_at
4:16553002	leafProline	21	1.0514e-07	0.22274	0.00073067	73.0672	769.961	1911	Medtr4g046733	16546603	16551091	+	eukaryotic translation initiation factor SUI1	AT4G27130	none
4:16626092	root_Cl	14	2.162e-06	0.19329	62.4783	156.23	1008.69	5955	Medtr4g046787	16619476	16620137	+	late embryogenesis abundant hydroxyproline-rich glycoprotein	AT2G46150.1	none
4:16626092	root_Na	23	4.505e-06	0.1822	26.7344	44.0348	875.246	5955	Medtr4g046787	16619476	16620137	+	late embryogenesis abundant hydroxyproline-rich glycoprotein	AT2G46150.1	none
4:16717693	leaf_K/NaRatio	138	1.3623e-08	0.28911	0.01169	1.1688e-07	-143.4	1759	Medtr4g046850	16715248	16715934	-	Nodule Cysteine-Rich (NCR) secreted peptide	no match	none
4:16731729	root_Ca	74	2.9452e-05	0.17496	3.7798e-06	0.37798	201.419	1435	Medtr4g046867	16729647	16730294	+	hypothetical protein	AT1G50430.1	none
4:16952126	root_Cl	34	6.8926e-06	0.19268	7.54865	224.176	922.148	4419	Medtr4g048000	16929374	16947707	-	MATE efflux family protein	AT3G21690.1	Mtr.51232.1.S1_at
4:16952126	root_Na	25	5.1721e-06	0.19657	8.37031	65.541	799.004	4419	Medtr4g048000	16929374	16947707	-	MATE efflux family protein	AT3G21690.1	Mtr.51232.1.S1_at
4:17022734	root_Ca	32	9.5797e-06	0.17711	3.6716e-06	0.36716	216.639	7794	Medtr4g048170	17030528	17031012	-	transmembrane protein, putative	AT1G24320.1	none
4:17134934	leaf_K	166	3.8239e-05	0.162	2.33416	4.42631	561.259	0	Medtr4g048350	17134474	17139300	-	multi-copper oxidase-like protein	AT1G21850.1	none
4:17170520	leaf_K	112	2.5593e-05	0.1679	2.42908	4.42373	563.26	8187	Medtr4g048460	17178707	17183882	+	sesquiterpene synthase	AT5G23960.1	none
4:17232107	root_Ca	62	2.3984e-05	0.15557	4.0954e-06	0.40954	206.189	5054	Medtr4g048530	17221969	17227053	+	trafficking protein particle complex subunit-like protein	AT1G51160	none
4:17245040	LeafChlReduction%	157	5.9916e-05	0.1603	0.00238	0.00534	-211.03	3160	Medtr4g048580	17248200	17250064	-	cytochrome P450 family 71 protein	AT3G28520	none
4:17312072	rootProline	83	2.2072e-05	0.17231	0.51544	1.4755	406.148	317	Medtr4g049300	17312389	17317112	-	hypothetical protein	no match	Mtr.52031.1.S1_at
4:17448298	leaf_Cl	44	2.2338e-06	0.21144	91.2186	1361.22	1107.01	11850	Medtr4g049570	17435803	17436448	+	disease resistance-responsive, dirigent domain protein	AT5G42500	none
4:17448298	leaf_Na	22	6.5465e-07	0.22754	20.5342	463.727	986.343	11850	Medtr4g049570	17435803	17436448	+	disease resistance-responsive, dirigent domain protein	AT5G42500	none
4:17453166	root_K	170	2.9544e-05	0.17376	60.8848	0.00060885	788.603	9268	Medtr4g049620	17462434	17462667	-	transmembrane protein, putative	AT5G15930.1	none
4:17710125	root_K	48	7.9456e-06	0.1772	17.3801	52.7902	861.872	57	Medtr4g050100	17710182	17711768	-	hypothetical protein	AT1G12480.1	Mtr.51539.1.S1_at
4:17786773	rootProline	194	4.931e-05	0.13598	1.88036	1.8804e-05	423.179	3860	Medtr4g050295	17790633	17792565	+	hypothetical protein	no match	none
4:17794153	rootProline	125	3.2026e-05	0.146	1.80603	1.806e-05	406.28	1588	Medtr4g050295	17790633	17792565	+	hypothetical protein	no match	none
4:17931725	root_Ca	145	6.4691e-05	0.15529	4.0699e-06	0.40699	221.039	1448	Medtr4g050580	17929888	17930277	+	OTU-like cysteine protease	AT5G03330.2	Mtr.51335.1.S1_x_at
4:18483524	shootDWreduction%	123	8.0353e-06	0.17894	0.00462	0.0176	-104.47	0	Medtr4g051548	18480836	18483992	-	hypothetical protein	no match	none
4:18504949	root_Cl	30	6.0233e-06	0.18863	0.00248	248.159	961.48	0	Medtr4g051562	18504838	18505398	+	hypothetical protein	ATMG00810.1	none
4:18534492	root_Na	185	3.9658e-05	0.16463	35.3481	38.3333	817.814	761	Medtr4g051575	18530251	18533731	+	aluminum activated malate transporter family protein	AT1G08440.1	Mtr.2871.1.S1_at
4:18782759	root_Ca	140	6.1394e-05	0.13653	3.7642e-06	0.37642	203.837	0	Medtr4g051920	18782027	18788114	+	5'-3' exoribonuclease	AT1G75660.1	none
4:18884662	root_Ca	196	8.6099e-05	0.12941	4.126e-06	0.4126	217.746	315	Medtr4g052200	18883505	18884347	-	transmembrane protein, putative	AT5G06270.1	none
4:18927061	rootProline	172	4.6134e-05	0.12965	1.51161	0.33267	441.009	0	Medtr4g052290	18924778	18927435	+	receptor-like kinase feronia-like protein	AT3G51550.1	none
4:18986581	Stwater%	74	2.441e-05	0.16506	0.0029	2.9035e-08	-314.61	0	Medtr4g052440	18985947	18987931	+	hypothetical protein	AT2G32235.1	none
4:19021169	root_Na	128	2.8228e-05	0.17129	1.61753	82.0584	800.136	3270	Medtr4g052500	19024439	19031358	+	transmembrane protein, putative	AT3G14460.1	none
4:19068781	root_Na	54	1.1645e-05	0.17378	8.6771	70.359	855.973	325	Medtr4g052550	19063628	19068456	-	synaptobrevin-like protein	AT5G22360.1	Mtr.40593.1.S1_at
4:19173582	leafProline	157	2.0006e-06	0.22163	2.48202	66.1662	722.463	585	Medtr4g052840	19170880	19172997	+	late embryogenesis abundant hydroxyproline-rich glycoprotein	AT3G44380.1	Mtr.44756.1.S1_at
4:19178235	root_K	118	2.0184e-05	0.14537	0.00081578	81.5775	810.818	186	Medtr4g052850	19175348	19178049	+	PAK-box/P21-Rho-binding domain Rho GTPase activating protein	AT5G22400.1	none
4:19498044	rootProline	25	7.529e-06	0.14659	2.3654e-05	2.36542	436.464	1361	Medtr4g053825	19496093	19496683	-	hypothetical protein	AT2G26190.1	Mtr.47862.1.S1_at
4:19498167	rootProline	46	1.3476e-05	0.15593	2.3659e-05	2.36588	392.098	1484	Medtr4g053825	19496093	19496683	-	hypothetical protein	AT2G26190.1	Mtr.47862.1.S1_at
4:19573437	Stwater%	177	5.6004e-05	0.15199	0.00276	2.7644e-08	-319.97	169	Medtr4g053915	19573606	19575231	-	hypothetical protein	AT2G36620.1	Mtr.22531.1.S1_x_at
4:19734152	root_Ca	123	5.5671e-05	0.17029	3.5689e-06	0.35689	187.986	3415	Medtr4g054405	19737567	19738229	+	hypothetical protein	no match	none
4:19894714	rootProline	15	4.9994e-06	0.19339	0.1378	2.00766	403.903	541	Medtr4g054865	19895255	19895467	-	transmembrane protein, putative	no match	none
4:20055025	root_Cl	27	5.365e-06	0.18585	0.00245	245.162	984.098	0	Medtr4g055130	20053603	20055293	+	transmembrane protein, putative	AT3G44716.2	Mtr.16631.1.S1_s_at
4:20055025	root_Na	7	1.8869e-06	0.19767	1.28764	77.8697	851.602	0	Medtr4g055130	20053603	20055293	+	transmembrane protein, putative	AT3G44716.2	Mtr.16631.1.S1_s_at
4:20141079	leaf_K	145	3.3843e-05	0.15145	5.58374	5.5837e-05	509.489	2378	Medtr4g055310	20136633	20138701	+	arogenate/prephenate dehydratase	AT1G08250.1	Mtr.16615.1.S1_at
4:20327324	shootDWreduction%	92	5.4777e-06	0.1883	0.00656	0.01502	-102.83	5212	Medtr4g055680	20321647	20322112	+	late nodulin	no match	Mtr.17415.1.S1_at
4:21170111	root_Na	179	3.7717e-05	0.16426	15.2726	59.6321	818.307	3308	Medtr4g057635	21173419	21175385	+	myb transcription factor	AT5G57620.1	none
4:21283741	shootDWreduction%	39	1.4037e-06	0.2202	0.01024	0.0082	-105.55	1211	Medtr4g057785	21282312	21282530	-	hypothetical protein	no match	none
4:22196790	Stwater%	151	5.007e-05	0.15401	0.00147	0.00174	-324.69	7785	Medtr4g060430	22204575	22205559	-	pyridoxal-binding domain pyridoxal-dependent decarboxylase	AT4G34710.2	none
4:22238967	shootDWreduction%	126	8.0935e-06	0.18002	0.007	0.01567	-98.771	0	Medtr4g060460	22234433	22239989	+	auxin response factor-like protein	AT5G60450.1	Mtr.26216.1.S1_at
4:23057240	LeafChlReduction%	197	7.7264e-05	0.14849	8.044e-08	0.00804	-219.32	3649	Medtr4g062130	23049503	23053591	-	nudix hydrolase-like protein	AT3G46200.1	Mtr.13312.1.S1_at
4:23116842	root_Cl	63	1.2701e-05	0.17662	0.00253	252.835	970.993	0	Medtr4g062290	23116746	23117276	-	plant invertase/pectin methylesterase inhibitor protein	AT5G50060.1	Mtr.21220.1.S1_at
4:23116842	root_Na	122	2.6132e-05	0.16307	0.00083692	83.6917	842.744	0	Medtr4g062290	23116746	23117276	-	plant invertase/pectin methylesterase inhibitor protein	AT5G50060.1	Mtr.21220.1.S1_at
4:23810968	leaf_Ca	10	3.2416e-06	0.19083	5.7421e-05	5.74209	537.533	1070	Medtr4g063925	23812038	23816439	+	import inner membrane translocase protein	AT3G46560	none
4:23824148	root_Na	106	2.3465e-05	0.14587	0.89165	80.7539	819.736	0	Medtr4g063935	23823044	23826025	+	kinase 1B	AT2G28930.3	Mtr.44415.1.S1_at
4:23872063	rootProline	60	1.6974e-05	0.13613	2.3751e-05	2.37509	436.945	848	Medtr4g063995	23869923	23871215	+	hypothetical protein	no match	none
4:23999346	shootDWreduction%	165	1.0407e-05	0.1456	0.0038	0.02055	-101.25	664	Medtr4g064350	24000010	24006140	+	ATP-dependent zinc metalloprotease FTSH protein	AT1G07510.1	Mtr.12692.1.S1_s_at
4:23999400	shootDWreduction%	169	1.1e-05	0.14934	0.00381	0.02104	-95.492	610	Medtr4g064350	24000010	24006140	+	ATP-dependent zinc metalloprotease FTSH protein	AT1G07510.1	Mtr.12692.1.S1_s_at
4:24012463	LeafChlReduction%	145	5.4532e-05	0.14694	8.8216e-08	0.00882	-227.12	1429	Medtr4g064375	24013892	24014239	+	Nodule Cysteine-Rich (NCR) secreted peptide	AT4G29090.1	Mtr.51159.1.S1_at
4:24040363	leaf_Na	186	7.4941e-06	0.16946	0.00502	501.511	969.945	474	Medtr4g064437	24040837	24042611	-	transmembrane protein, putative	no match	none
4:24079662	root_Cl	46	9.2668e-06	0.17949	0.00239	238.815	973.693	5803	Medtr4g064550	24085465	24087777	-	zinc finger, C3HC4 type (RING finger) protein	AT3G55530	none
4:24307241	rootProline	179	4.7029e-05	0.16164	1.81172	1.8117e-05	420.087	0	Medtr4g064983	24307050	24308801	+	core histone H2A/H2B/H3/H4	AT5G59910	none
4:24308434	rootProline	197	4.9704e-05	0.14991	0.11865	2.17231	440.092	0	Medtr4g064983	24307050	24308801	+	core histone H2A/H2B/H3/H4	AT5G59910	none
4:24308633	rootProline	92	2.4865e-05	0.16019	0.7851	1.17381	442.159	0	Medtr4g064983	24307050	24308801	+	core histone H2A/H2B/H3/H4	AT5G59910	none
4:24847363	rootProline	156	4.1213e-05	0.1354	1.83502	1.835e-05	430.193	0	Medtr4g065980	24844548	24849232	-	hypothetical protein	AT4G12070.1	Mtr.8800.1.S1_at
4:24847688	rootProline	152	4.0275e-05	0.1347	1.85729	1.8573e-05	435.609	0	Medtr4g065980	24844548	24849232	-	hypothetical protein	AT4G12070.1	Mtr.8800.1.S1_at
4:24898543	leaf_K/NaRatio	40	8.3445e-10	0.31907	1.3136e-07	0.01314	-161.41	2081	Medtr4g066070	24894461	24896462	-	Nodule-specific Glycine Rich Peptide	no match	none
4:24908951	rootProline	9	3.6866e-06	0.16668	0.07341	2.18649	415.517	1269	Medtr4g066110	24910220	24910812	+	plastocyanin-like domain protein	CAA78771.1	none
4:24986415	leaf_Ca	177	3.9376e-05	0.15819	0.09233	6.10458	547.259	0	Medtr4g066210	24984112	24988288	-	cyanogenic beta-glucosidase, putative	AT2G44480.1	Mtr.40563.1.S1_at
4:25018200	leaf_Cl	22	1.0036e-06	0.19262	0.01472	1471.72	1134.79	0	Medtr4g066280	25015686	25020396	-	glycoside hydrolase family 1 protein	AT5G42260.1	Mtr.47870.1.S1_at
4:25018200	leaf_K/NaRatio	176	2.7011e-08	0.2438	1.2726e-07	0.01273	-168.4	0	Medtr4g066280	25015686	25020396	-	glycoside hydrolase family 1 protein	AT5G42260.1	Mtr.47870.1.S1_at
4:25018200	leaf_Na	24	7.8523e-07	0.19479	0.00502	502.099	1014.35	0	Medtr4g066280	25015686	25020396	-	glycoside hydrolase family 1 protein	AT5G42260.1	Mtr.47870.1.S1_at
4:25020460	leaf_Cl	41	2.0825e-06	0.17957	0.01519	1519.43	1149.53	64	Medtr4g066280	25015686	25020396	-	glycoside hydrolase family 1 protein	AT5G42260.1	Mtr.47870.1.S1_at
4:25020460	leaf_K/NaRatio	58	1.7264e-09	0.27606	1.3748e-07	0.01375	-162.29	64	Medtr4g066280	25015686	25020396	-	glycoside hydrolase family 1 protein	AT5G42260.1	Mtr.47870.1.S1_at
4:25020460	leaf_Na	21	6.298e-07	0.19385	0.00507	507.106	1025.53	64	Medtr4g066280	25015686	25020396	-	glycoside hydrolase family 1 protein	AT5G42260.1	Mtr.47870.1.S1_at
4:25020525	leaf_Cl	179	8.3839e-06	0.16092	0.0146	1460.08	1124.78	129	Medtr4g066280	25015686	25020396	-	glycoside hydrolase family 1 protein	AT5G42260.1	Mtr.47870.1.S1_at
4:25020525	leaf_Na	82	2.7704e-06	0.17362	0.00487	487.44	1003.01	129	Medtr4g066280	25015686	25020396	-	glycoside hydrolase family 1 protein	AT5G42260.1	Mtr.47870.1.S1_at
4:25023755	leaf_Cl	7	4.4171e-07	0.21382	0.01431	1431.22	1061.94	804	Medtr4g066290	25022356	25022951	+	Nodule Cysteine-Rich (NCR) secreted peptide	no match	none
4:25023755	leaf_K/NaRatio	5	1.2626e-12	0.38463	1.0918e-07	0.01092	-174.66	804	Medtr4g066290	25022356	25022951	+	Nodule Cysteine-Rich (NCR) secreted peptide	no match	none
4:25023755	leaf_Na	2	1.2483e-07	0.22934	0.00481	480.816	947.409	804	Medtr4g066290	25022356	25022951	+	Nodule Cysteine-Rich (NCR) secreted peptide	no match	none
4:25023824	leaf_K/NaRatio	124	7.9224e-09	0.26025	1.4198e-07	0.0142	-155.85	873	Medtr4g066290	25022356	25022951	+	Nodule Cysteine-Rich (NCR) secreted peptide	no match	none
4:25024188	leaf_Cl	24	1.1506e-06	0.21812	0.01337	1337.43	1104	1237	Medtr4g066290	25022356	25022951	+	Nodule Cysteine-Rich (NCR) secreted peptide	no match	none
4:25024188	leaf_K/NaRatio	1	1.0477e-13	0.42148	9.8835e-08	0.00988	-192.91	1237	Medtr4g066290	25022356	25022951	+	Nodule Cysteine-Rich (NCR) secreted peptide	no match	none
4:25024188	leaf_Na	12	3.3793e-07	0.23268	0.0045	449.921	984.166	1237	Medtr4g066290	25022356	25022951	+	Nodule Cysteine-Rich (NCR) secreted peptide	no match	none
4:25024348	leaf_K/NaRatio	134	1.1267e-08	0.26701	1.4541e-07	0.01454	-144.86	1397	Medtr4g066290	25022356	25022951	+	Nodule Cysteine-Rich (NCR) secreted peptide	no match	none
4:25024708	leaf_Cl	96	4.8412e-06	0.15996	0.01583	1582.63	1215.37	1757	Medtr4g066290	25022356	25022951	+	Nodule Cysteine-Rich (NCR) secreted peptide	no match	none
4:25024708	leaf_K/NaRatio	178	2.8024e-08	0.22976	1.414e-07	0.01414	-167.66	1757	Medtr4g066290	25022356	25022951	+	Nodule Cysteine-Rich (NCR) secreted peptide	no match	none
4:25024708	leaf_Na	90	3.5705e-06	0.16227	0.00538	537.852	1086.94	1757	Medtr4g066290	25022356	25022951	+	Nodule Cysteine-Rich (NCR) secreted peptide	no match	none
4:25025034	leaf_K/NaRatio	164	2.1381e-08	0.24871	1.2727e-07	0.01273	-167.87	2083	Medtr4g066290	25022356	25022951	+	Nodule Cysteine-Rich (NCR) secreted peptide	no match	none
4:25025090	leaf_K/NaRatio	90	3.5938e-09	0.26971	1.2392e-07	0.01239	-171.36	2139	Medtr4g066290	25022356	25022951	+	Nodule Cysteine-Rich (NCR) secreted peptide	no match	none
4:25025173	leaf_Cl	17	7.7795e-07	0.20035	0.01519	1519.26	1108.87	2222	Medtr4g066290	25022356	25022951	+	Nodule Cysteine-Rich (NCR) secreted peptide	no match	none
4:25025173	leaf_K/NaRatio	4	4.8445e-13	0.38394	1.0571e-07	0.01057	-184.87	2222	Medtr4g066290	25022356	25022951	+	Nodule Cysteine-Rich (NCR) secreted peptide	no match	none
4:25025173	leaf_Na	8	2.5029e-07	0.21429	0.0051	509.658	989.812	2222	Medtr4g066290	25022356	25022951	+	Nodule Cysteine-Rich (NCR) secreted peptide	no match	none
4:25031648	leaf_Cl	148	7.1339e-06	0.16558	0.01506	1506.25	1117.08	109	Medtr4g066310	25031757	25032810	-	hypothetical protein	AT5G67320.1	none
4:25031648	leaf_Na	101	4.0361e-06	0.17111	0.00514	513.907	998.793	109	Medtr4g066310	25031757	25032810	-	hypothetical protein	AT5G67320.1	none
4:25031763	leaf_Ca	21	5.2706e-06	0.2041	4.2806	4.2806e-05	485.394	0	Medtr4g066310	25031757	25032810	-	hypothetical protein	AT5G67320.1	none
4:25032952	leaf_K/NaRatio	173	2.5361e-08	0.23266	1.4141e-07	0.01414	-165.22	0	Medtr4g066320	25032880	25034289	+	hypothetical protein	no match	none
4:25039113	leaf_K/NaRatio	153	1.8388e-08	0.26209	1.4688e-07	0.01469	-143.81	0	Medtr4g066330	25037019	25042115	-	glycoside hydrolase family 1 protein	AT2G25630.1	none
4:25041015	leaf_K/NaRatio	13	2.716e-11	0.36414	1.1495e-07	0.01149	-173.19	0	Medtr4g066330	25037019	25042115	-	glycoside hydrolase family 1 protein	AT2G25630.1	none
4:25045501	leaf_Cl	21	9.0423e-07	0.18977	0.01533	1532.81	1159.69	0	Medtr4g066340	25044288	25047517	-	cyanogenic beta-glucosidase, putative	AT2G44480.1	none
4:25045501	leaf_K/NaRatio	9	8.459e-12	0.33723	1.2429e-07	0.01243	-174.13	0	Medtr4g066340	25044288	25047517	-	cyanogenic beta-glucosidase, putative	AT2G44480.1	none
4:25045501	leaf_Na	5	2.1847e-07	0.20654	0.00508	508.351	1033.87	0	Medtr4g066340	25044288	25047517	-	cyanogenic beta-glucosidase, putative	AT2G44480.1	none
4:25056388	leaf_K/NaRatio	19	1.0212e-10	0.33108	1.1971e-07	0.01197	-165.09	5720	Medtr4g066380	25062108	25065460	-	basic helix loop helix (bHLH) DNA-binding family protein	AT4G37850.1	none
4:25057114	leaf_Ca	67	1.4205e-05	0.17318	6.196e-05	6.19604	540.769	4994	Medtr4g066380	25062108	25065460	-	basic helix loop helix (bHLH) DNA-binding family protein	AT4G37850.1	none
4:25057132	leaf_Ca	22	5.3009e-06	0.19164	6.1767e-05	6.17667	527.434	4976	Medtr4g066380	25062108	25065460	-	basic helix loop helix (bHLH) DNA-binding family protein	AT4G37850.1	none
4:25057544	leaf_Ca	83	1.7874e-05	0.15195	6.5704e-05	6.57043	524.977	4564	Medtr4g066380	25062108	25065460	-	basic helix loop helix (bHLH) DNA-binding family protein	AT4G37850.1	none
4:25109909	leaf_Cl	19	8.1601e-07	0.18319	0.01512	1511.77	1209.92	2044	Medtr4g066460	25111953	25114108	-	basic helix loop helix (bHLH) DNA-binding family protein	AT4G37850.1	Mtr.9397.1.S1_at
4:25109909	leaf_K/NaRatio	54	1.6223e-09	0.26454	1.3383e-07	0.01338	-174.16	2044	Medtr4g066460	25111953	25114108	-	basic helix loop helix (bHLH) DNA-binding family protein	AT4G37850.1	Mtr.9397.1.S1_at
4:25109909	leaf_Na	20	6.063e-07	0.18489	0.00512	512.476	1081.18	2044	Medtr4g066460	25111953	25114108	-	basic helix loop helix (bHLH) DNA-binding family protein	AT4G37850.1	Mtr.9397.1.S1_at
4:25110029	leaf_Ca	87	1.8463e-05	0.14837	0.19053	5.79758	529.196	1924	Medtr4g066460	25111953	25114108	-	basic helix loop helix (bHLH) DNA-binding family protein	AT4G37850.1	Mtr.9397.1.S1_at
4:25119357	leaf_Ca	35	8.7926e-06	0.16559	6.2949e-05	6.29494	510.867	5249	Medtr4g066460	25111953	25114108	-	basic helix loop helix (bHLH) DNA-binding family protein	AT4G37850.1	Mtr.9397.1.S1_at
4:25506746	shootDWreduction%	74	4.1867e-06	0.19346	0.0027	0.02032	-100.79	2916	Medtr4g068040	25502477	25503830	-	60S ribosomal protein L38A	AT3G59540.1	Mtr.37760.1.S1_at
4:25573657	root_K/NaRatio	56	2.091e-05	0.17988	0.00037383	0.02992	-69.222	0	Medtr4g068215	25573185	25574941	-	transmembrane protein, putative	no match	none
4:25672461	shootDWreduction%	46	2.0131e-06	0.17583	0.00405	0.01874	-101.06	0	Medtr4g068580	25659472	25677115	+	phosphatidylinositol 3- and 4-kinase	AT1G50030	none
4:25707683	shootDWreduction%	29	8.7616e-07	0.19768	0.00388	0.01917	-95.081	3899	Medtr4g068457	25702268	25703784	-	transducin/WD40 repeat protein	AT3G18950.1	none
4:25899567	leaf_Ca	118	2.6761e-05	0.16112	0.12566	5.95005	554.574	0	Medtr4g068980	25899278	25900712	-	F-box-like protein	AT1G21760	none
4:26013203	root_Na	37	8.3964e-06	0.18196	3.29648	78.9577	828.325	2520	Medtr4g069210	26015723	26017178	+	Lipid transfer protein	AT5G48485.1	none
4:26050227	root_Na	42	9.0856e-06	0.18275	1.50653	77.7005	816.776	0	Medtr4g069270	26045487	26051815	-	hypothetical protein	no match	none
4:26062924	leaf_Ca	154	3.4466e-05	0.17021	4.57147	4.5715e-05	509.54	427	Medtr4g069290	26061895	26062497	-	hypothetical protein	no match	none
4:26190699	shootDWreduction%	182	1.1631e-05	0.1757	0.0056	0.01598	-104.62	0	Medtr4g069560	26189884	26190778	-	plant/F14N23-31 protein, putative	AT1G10410	none
4:26496282	root_K	5	7.7951e-07	0.23403	4.28086	66.1691	734.41	4462	Medtr4g070335	26500744	26501321	-	transmembrane protein, putative	no match	none
4:27364807	leaf_K/NaRatio	144	1.6357e-08	0.27085	1.3695e-07	0.01369	-163.17	2190	Medtr4g072130	27366997	27370855	+	ATP synthase E chain	AT5G15320.1	Mtr.49629.1.S1_at
4:27364820	leaf_Cl	178	8.1596e-06	0.19499	0.01544	1543.78	1090.25	2177	Medtr4g072130	27366997	27370855	+	ATP synthase E chain	AT5G15320.1	Mtr.49629.1.S1_at
4:27382343	leaf_K	23	4.8105e-06	0.17095	3.89619	2.09808	541.813	2542	Medtr4g072160	27378884	27379801	+	SAUR-like auxin-responsive family protein	AT1G75590.1	Mtr.20114.1.S1_at
4:27414356	root_K	197	3.3806e-05	0.1317	0.00083211	83.2113	850.34	0	Medtr4g072240	27414203	27414538	-	SAUR-like auxin-responsive family protein	AT4G38840.1	Mtr.49768.1.S1_x_at
4:27625561	root_K/NaRatio	165	6.9531e-05	0.15797	0.02158	2.1581e-07	-80.334	1667	Medtr4g073020	27619241	27623894	-	CDP-diacylglycerol-inositol 3-phosphatidyltransferase	AT1G68000.1	Mtr.10551.1.S1_at
4:28969143	leaf_K	28	5.7881e-06	0.20241	5.2917	5.2917e-05	506.575	406	Medtr4g075740	28969549	28970031	-	transmembrane protein, putative	AT3G19990.1	none
4:28973867	root_K/NaRatio	200	8.1153e-05	0.15854	0.01981	1.9806e-07	-88.082	3271	Medtr4g075750	28977138	28981375	-	transmembrane amino acid transporter family protein	AT1G47670.1	none
4:29461353	root_Na	160	3.4759e-05	0.15567	0.00085803	85.8028	868.507	0	Medtr4g076940	29460913	29470841	+	white-brown-complex ABC transporter family protein	AT3G21090.1	Mtr.45091.1.S1_x_at
4:29669403	leaf_K	102	2.4129e-05	0.16721	1.53244	5.44699	564.584	0	Medtr4g077510	29666675	29674301	-	scramblase-like protein	AT2G04940.1	Mtr.4991.1.S1_at
4:29985085	toleranceScore	135	4.2636e-06	0.16884	2.7135e-06	0.27135	174.823	648	Medtr4g078120	29980929	29984437	-	cation/H+ exchanger 3	AT3G17630.1	Mtr.42676.1.S1_at
4:30107950	LeafSizeReduction%	43	1.7065e-06	0.16685	6.8444e-08	0.00684	-257.57	0	Medtr4g078200	30104049	30108428	-	prohibitin complex protein	AT4G28510.1	Mtr.12973.1.S1_at
4:30109959	root_Na	127	2.7319e-05	0.15069	46.1026	26.7565	791.684	1531	Medtr4g078200	30104049	30108428	-	prohibitin complex protein	AT4G28510.1	Mtr.12973.1.S1_at
4:30109999	root_Na	139	3.0661e-05	0.15154	51.4409	17.0033	773.217	1571	Medtr4g078200	30104049	30108428	-	prohibitin complex protein	AT4G28510.1	Mtr.12973.1.S1_at
4:30111705	leaf_Cl	95	4.7775e-06	0.1783	0.01406	1405.64	1069.13	3277	Medtr4g078200	30104049	30108428	-	prohibitin complex protein	AT4G28510.1	Mtr.12973.1.S1_at
4:30111705	leaf_Na	98	3.8866e-06	0.17934	0.00481	481.195	955.502	3277	Medtr4g078200	30104049	30108428	-	prohibitin complex protein	AT4G28510.1	Mtr.12973.1.S1_at
4:30251495	leaf_Cl	28	1.4009e-06	0.18982	0.01533	1532.67	1118.99	3998	Medtr4g078407	30255493	30257809	+	transmembrane protein, putative	no match	none
4:30251495	leaf_Na	30	8.7902e-07	0.19446	0.00525	525.034	1001.15	3998	Medtr4g078407	30255493	30257809	+	transmembrane protein, putative	no match	none
4:30251734	leaf_K/NaRatio	99	4.1333e-09	0.27826	1.1803e-07	0.0118	-169.76	3759	Medtr4g078407	30255493	30257809	+	transmembrane protein, putative	no match	none
4:31082772	LeafSizeReduction%	22	7.1555e-07	0.22661	6.637e-08	0.00664	-235.14	365	Medtr4g080160	31083137	31089052	-	trehalose-6-phosphate synthase domain protein	AT1G06410.1	Mtr.52340.1.S1_s_at
4:31206169	leaf_Ca	128	2.8921e-05	0.16597	1.84242	3.32017	531.075	822	Medtr4g080760	31204723	31205347	-	hypothetical protein	AT1G17820.1	none
4:31231735	root_Cl	87	1.8071e-05	0.1507	9.06971	258.855	955.151	3918	Medtr4g080773	31235653	31240480	-	F-box/RNI/FBD-like domain protein	AT1G66310	none
4:31231735	root_Na	117	2.535e-05	0.14308	0.00087596	87.5963	827.106	3918	Medtr4g080773	31235653	31240480	-	F-box/RNI/FBD-like domain protein	AT1G66310	none
4:31231758	root_Cl	102	2.044e-05	0.15009	20.4589	237.167	943.382	3895	Medtr4g080773	31235653	31240480	-	F-box/RNI/FBD-like domain protein	AT1G66310	none
4:31231758	root_Na	149	3.2877e-05	0.13991	0.00087157	87.1575	818.228	3895	Medtr4g080773	31235653	31240480	-	F-box/RNI/FBD-like domain protein	AT1G66310	none
4:31245609	Stwater%	188	5.9827e-05	0.15509	0.00292	3.2219e-05	-308.19	0	Medtr4g080777	31243045	31248117	+	disease resistance protein (TIR-NBS-LRR class), putative	AT5G17680.1	Mtr.5710.1.S1_at
4:31245610	Stwater%	189	5.9827e-05	0.15509	0.00292	3.2219e-05	-308.19	0	Medtr4g080777	31243045	31248117	+	disease resistance protein (TIR-NBS-LRR class), putative	AT5G17680.1	Mtr.5710.1.S1_at
4:31399079	root_K	71	1.1344e-05	0.17913	5.82796	66.3739	815.457	0	Medtr4g081110	31396490	31401093	+	Ypt/Rab-GAP domain of gyp1p superfamily protein	AT4G27100.1	Mtr.4967.1.S1_at
4:31498288	LeafChlReduction%	104	3.8741e-05	0.1397	0.00366	0.0028	-227.7	0	Medtr4g081280	31496081	31499778	+	disease resistance protein (TIR-NBS-LRR class)	AT5G17680.1	Mtr.18512.1.S1_at
4:31708465	leaf_K	119	2.6594e-05	0.16847	5.89972	5.8997e-05	556.934	0	Medtr4g081655	31704660	31709511	+	S-locus lectin kinase family protein	AT1G61390.1	none
4:32060220	root_Cl	194	3.5645e-05	0.13977	62.66	179.912	960.799	0	Medtr4g082330	32059376	32062499	-	transmembrane protein, putative	AT5G07730.1	Mtr.3533.1.S1_at
4:32060220	root_Na	22	4.4583e-06	0.16896	15.8776	62.3312	829.686	0	Medtr4g082330	32059376	32062499	-	transmembrane protein, putative	AT5G07730.1	Mtr.3533.1.S1_at
4:32226755	root_K/NaRatio	39	1.5164e-05	0.17689	0.02042	2.0424e-07	-89.126	1753	Medtr4g082883	32224195	32225002	+	hypothetical protein	no match	Mtr.37807.1.S1_at
4:32414805	root_Ca	71	2.8623e-05	0.17602	0.1855	0.15067	208.744	0	Medtr4g083300	32410694	32415452	+	transmembrane protein, putative	AT1G55535.1	Mtr.49735.1.S1_at
4:32415105	root_Ca	113	5.1876e-05	0.17218	3.7691e-06	0.37691	192.807	0	Medtr4g083300	32410694	32415452	+	transmembrane protein, putative	AT1G55535.1	Mtr.49735.1.S1_at
4:32526925	LeafChlReduction%	125	4.696e-05	0.1529	8.0827e-08	0.00808	-217.82	2643	Medtr4g083660	32522029	32524282	-	polygalacturonase	AT3G59850.1	none
4:32813187	root_Cl	76	1.5486e-05	0.1555	0.00255	254.555	930.897	0	Medtr4g084190	32811793	32814077	+	scavenger mRNA decapping enzyme carboxy-term-binding protein	AT1G31160.1	Mtr.19423.1.S1_at
4:33038970	leaf_Ca	184	4.0651e-05	0.16236	2.08523	2.89664	523.319	835	Medtr4g084760	33037552	33038135	-	hypothetical protein	AT4G29090.1	none
4:33502287	root_Ca	72	2.9195e-05	0.15335	3.8994e-06	0.38994	200.098	3077	Medtr4g085700	33497061	33499210	+	helix loop helix DNA-binding domain protein	AT1G49770.1	Mtr.627.1.S1_s_at
4:33650505	leaf_Ca	162	3.623e-05	0.14526	1.45096	3.714	501.023	3890	Medtr4g086020	33643564	33646615	+	ferredoxin-nitrite reductase	AT2G15620.1	Mtr.8568.1.S1_at
4:33898595	root_K/NaRatio	194	7.863e-05	0.14911	0.02009	2.0091e-07	-93.587	1170	Medtr4g086470	33896068	33897425	-	CXE carboxylesterase	AT2G03550.1	Mtr.34640.1.S1_at
4:34463536	root_K/NaRatio	143	5.8411e-05	0.15799	0.02101	0.00013673	-85.622	1520	Medtr4g087890	34465056	34468637	+	formin-like 2 domain protein	AT2G43800.1	Mtr.15031.1.S1_at
4:34537989	LeafChlReduction%	142	5.324e-05	0.13955	0.00403	0.00343	-203.75	2010	Medtr4g087780	34531408	34535979	-	hypothetical protein	AT4G18570.1	Mtr.39889.1.S1_at
4:34562564	root_K/NaRatio	61	2.3784e-05	0.17171	0.02012	2.0116e-07	-88.148	660	Medtr4g087850	34563224	34563764	-	hypothetical protein	AT2G31082.1	none
4:34686394	shootDWreduction%	57	2.8806e-06	0.17499	0.00281	0.02107	-96.83	0	Medtr4g088070	34685878	34688712	+	wuschel homeobox protein	AT5G45980.1	none
4:34755534	Stwater%	39	1.2078e-05	0.16657	0.00265	0.00024286	-342.92	0	Medtr4g088160	34754100	34756270	-	cytochrome P450 family flavone synthase	AT5G06900.1	Mtr.11725.1.S1_at
4:35158636	root_Ca	130	5.7507e-05	0.16771	4.1778e-06	0.41778	208.3	1777	Medtr4g088535	35160413	35162991	+	serpin-like protein	AT1G47710.1	Mtr.5593.1.S1_at
4:35182675	root_K/NaRatio	14	4.4662e-06	0.17482	0.017	0.00261	-94.126	1794	Medtr4g088560	35184469	35186088	+	hypothetical protein	no match	none
4:35346658	root_Cl	119	2.3751e-05	0.17297	0.00254	254.269	938.144	1981	Medtr4g088745	35343103	35344677	-	tyrosine kinase family protein	AT5G58950.1	none
4:36150230	shootDWreduction%	50	2.5533e-06	0.20461	0.00389	0.01874	-99.038	1856	Medtr4g091295	36147730	36148374	-	hypothetical protein	no match	none
4:36251005	leafProline	105	1.0139e-06	0.19552	1.9628	68.0059	766.647	3383	Medtr4g091510	36254388	36262346	+	serine/threonine-kinase abkC-like protein, putative	AT1G11390.1	Mtr.48710.1.S1_at
4:36461301	shootDWreduction%	61	3.3839e-06	0.19827	0.00637	0.01464	-102.23	0	Medtr4g091900	36459647	36462872	+	NAD(P)H:quinone oxidoreductase, type IV protein	AT4G27270.1	none
4:36664219	rootProline	41	1.1624e-05	0.16046	0.08669	2.18136	389.497	0	Medtr4g092510	36663979	36666895	-	hypothetical protein	ATCG01040.1	Mtr.5695.1.S1_at
4:36895081	root_Na	156	3.3412e-05	0.13631	0.00087242	87.2416	847.563	4858	Medtr4g092960	36899939	36903470	+	oligopeptide transporter OPT family protein	AT5G64410.1	Mtr.18686.1.S1_at
4:37088119	root_K/NaRatio	198	8.0827e-05	0.16721	0.02126	2.1256e-07	-74.527	179	Medtr4g093670	37088298	37088859	-	beta-tubulin, putative	AT1G20010.1	none
4:37163628	root_K/NaRatio	162	6.7956e-05	0.13071	0.02177	2.1766e-07	-80.556	0	Medtr4g093970	37162662	37172687	-	MADS-box transcription factor	AT4G24540.1	Mtr.36131.1.S1_s_at
4:37310921	root_Na	150	3.3004e-05	0.1461	0.00088863	88.8631	784.779	2199	Medtr4g094080	37305342	37308722	+	white-brown-complex ABC transporter family protein, putative	AT1G17840.1	none
4:37320972	rootProline	174	4.6512e-05	0.13241	2.2902e-05	2.29017	388.651	0	Medtr4g094060	37315181	37324184	+	white-brown-complex ABC transporter family protein	AT1G17840.1	Mtr.15245.1.S1_at
4:37883960	root_Cl	70	1.4341e-05	0.1862	110.773	111.089	908.384	3553	Medtr4g094395	37887513	37887989	+	hypothetical protein	no match	none
4:37956182	root_Cl	83	1.6687e-05	0.16614	0.00256	255.673	1015.2	0	Medtr4g094418	37953828	37957741	+	reticuline oxidase-like protein	AT4G20820	none
4:37956182	root_Na	110	2.4146e-05	0.15818	0.31589	83.93	881.086	0	Medtr4g094418	37953828	37957741	+	reticuline oxidase-like protein	AT4G20820	none
4:37958721	rootProline	185	4.8389e-05	0.14563	0.05436	2.2487	446.668	980	Medtr4g094418	37953828	37957741	+	reticuline oxidase-like protein	AT4G20820	none
4:38106045	LeafSizeReduction%	167	7.6714e-06	0.1934	9.3836e-05	0.00599	-243.82	1070	Medtr4g094508	38104355	38104975	+	hypothetical protein	AT1G16850.1	none
4:38170204	root_K	140	2.4345e-05	0.14642	12.0572	59.9221	804.454	0	Medtr4g094528	38167012	38171111	+	hypothetical protein	AT4G29090.1	none
4:38284042	LeafChlReduction%	39	1.166e-05	0.16892	8.2124e-08	0.00821	-231.78	0	Medtr4g094582	38278110	38286225	+	outward rectifying potassium channel protein	AT4G18160	none
4:38460997	root_Ca	26	6.2318e-06	0.19399	3.6906e-06	0.36906	205.367	935	Medtr4g096660	38456658	38460062	-	transcription factor bHLH144, putative	AT1G29950.2	Mtr.20504.1.S1_at
4:39180866	leaf_Cl	191	8.895e-06	0.15353	0.01567	1566.97	1202.99	1583	Medtr4g094872	39173847	39179283	-	ubiquitin-conjugating enzyme	AT3G57870.1	Mtr.40022.1.S1_at
4:39180866	leafProline	148	1.8378e-06	0.17264	0.00076737	76.7374	826.507	1583	Medtr4g094872	39173847	39179283	-	ubiquitin-conjugating enzyme	AT3G57870.1	Mtr.40022.1.S1_at
4:39272193	leaf_Cl	115	5.6887e-06	0.162	0.01576	1575.59	1183.23	0	Medtr4g094912	39271094	39277680	+	beta-1,4-xylosyltransferase, putative	AT5G67230	none
4:39272193	leaf_Na	143	5.7747e-06	0.16016	0.00538	538.209	1058.63	0	Medtr4g094912	39271094	39277680	+	beta-1,4-xylosyltransferase, putative	AT5G67230	none
4:39272193	leafProline	125	1.3783e-06	0.1797	0.00076447	76.4473	811.722	0	Medtr4g094912	39271094	39277680	+	beta-1,4-xylosyltransferase, putative	AT5G67230	none
4:39278734	leaf_Cl	94	4.7182e-06	0.17857	0.01454	1454.05	1072.72	1054	Medtr4g094912	39271094	39277680	+	beta-1,4-xylosyltransferase, putative	AT5G67230	none
4:39278734	leaf_Na	133	5.2663e-06	0.17496	0.00501	500.566	959.685	1054	Medtr4g094912	39271094	39277680	+	beta-1,4-xylosyltransferase, putative	AT5G67230	none
4:39278734	leafProline	64	4.481e-07	0.20795	0.00064885	64.8846	729.092	1054	Medtr4g094912	39271094	39277680	+	beta-1,4-xylosyltransferase, putative	AT5G67230	none
4:39470379	root_Ca	48	1.7755e-05	0.16515	3.9128e-06	0.39128	230.85	479	Medtr4g094998	39469030	39469900	+	ubiquinone biosynthesis COQ4-like protein	AT2G03690	none
4:39870225	root_K/NaRatio	183	7.516e-05	0.15831	0.02085	2.0847e-07	-83.361	1188	Medtr4g095600	39871413	39872959	-	lateral organ boundaries (LOB) domain protein	AT3G49940.1	Mtr.22734.1.S1_at
4:39902700	leaf_Cl	196	9.1625e-06	0.16548	0.01683	1682.78	1108.74	4854	Medtr4g095670	39891102	39897846	+	casein kinase II subunit alpha-like protein	AT2G23070.1	Mtr.44218.1.S1_at
4:39920041	root_K/NaRatio	158	6.565e-05	0.13795	0.01798	0.00265	-84.433	225	Medtr4g095710	39920266	39922603	-	hypothetical protein	no match	none
4:39977294	leaf_K/NaRatio	15	2.9399e-11	0.36856	1.1345e-07	0.01134	-170.67	3360	Medtr4g097040	39973492	39973934	-	NADH-ubiquinone oxidoreductase (complex I), chain 5 carboxy-terminal protein	no match	none
4:40005961	leaf_Cl	134	6.4311e-06	0.19137	0.01497	1496.97	1127.55	940	Medtr4g097110	40006901	40009583	-	glycosyl hydrolase family 43 protein	AT3G49880.1	Mtr.42641.1.S1_s_at
4:40005961	leaf_Na	172	6.8822e-06	0.18828	0.00515	514.607	1009.03	940	Medtr4g097110	40006901	40009583	-	glycosyl hydrolase family 43 protein	AT3G49880.1	Mtr.42641.1.S1_s_at
4:40058775	leaf_Cl	193	8.939e-06	0.15867	0.01561	1561.12	1161.78	1551	Medtr4g097220	40060326	40063713	-	DUF4228 domain protein	AT5G67620.1	Mtr.50087.1.S1_at
4:40099153	root_Ca	136	5.9788e-05	0.16317	4.0639e-06	0.40639	212.186	5788	Medtr4g097280	40092375	40093365	+	VQ motif protein	no match	none
4:40157564	LeafSizeReduction%	70	2.8815e-06	0.17776	7.0412e-08	0.00704	-232.99	0	Medtr4g097460	40157228	40158541	-	hypothetical protein	no match	none
4:40434078	root_Ca	98	4.3519e-05	0.17033	3.7176e-06	0.37176	195.93	5648	Medtr4g097940	40439726	40442807	-	basic helix loop helix (bHLH) DNA-binding family protein	AT2G22760.1	Mtr.47654.1.S1_at
4:40726395	toleranceScore	158	4.838e-06	0.16886	2.6124e-06	0.26124	170.006	75	Medtr4g098780	40726470	40727137	+	hypothetical protein	AT1G43760.1	none
4:40727747	toleranceScore	137	4.3844e-06	0.1678	2.6585e-06	0.26585	171.983	610	Medtr4g098780	40726470	40727137	+	hypothetical protein	AT1G43760.1	none
4:40735464	toleranceScore	179	5.7902e-06	0.16477	2.4036e-06	0.24036	158.175	3062	Medtr4g098800	40738526	40744941	+	peptide transporter	AT1G32450.1	Mtr.21006.1.S1_at
4:41011783	leafProline	168	2.2325e-06	0.18506	0.00078086	78.0864	748.354	3364	Medtr4g099070	41015147	41023331	-	electron carrier/iron ion-binding protein, putative	AT1G32730.1	Mtr.27694.1.S1_at
4:41154165	root_K/NaRatio	161	6.7179e-05	0.14327	0.0194	0.00083921	-81.556	1763	Medtr4g099290	41155928	41162776	-	ureidoglycine aminohydrolase	AT4G17050.1	Mtr.33616.1.S1_at
4:41493293	leaf_K	170	3.8811e-05	0.13844	7.648e-05	7.64797	545.701	1	Medtr4g100600	41489565	41493292	+	2OG-Fe(II) oxygenase family oxidoreductase	AT4G16770.1	Mtr.20884.1.S1_at
4:41549968	leafProline	194	2.8198e-06	0.16751	0.00077874	77.8735	819.999	0	Medtr4g100730	41546299	41550609	-	exostosin family protein	AT4G16745.1	Mtr.21736.1.S1_at
4:41643013	leafProline	200	3.0618e-06	0.17083	0.00077251	77.2509	804.714	0	Medtr4g100870	41641153	41649150	+	RGPR-like protein	AT5G47480.1	Mtr.17998.1.S1_at
4:41729702	leafProline	193	2.8191e-06	0.16759	0.00078676	78.6762	821.169	4956	Medtr4g101030	41721391	41724746	-	hypothetical protein	AT4G16530.1	Mtr.18007.1.S1_at
4:41739824	leafProline	156	1.9268e-06	0.20932	15.4287	47.4811	786.265	0	Medtr4g101050	41737835	41740374	-	plant/MNJ7-17 protein, putative	AT4G17250.1	Mtr.49099.1.S1_at
4:41761230	Stwater%	156	5.1129e-05	0.12768	0.00052245	0.00322	-323.42	1814	Medtr4g101100	41755918	41759416	-	YbaK/proline-tRNA ligase associated domain protein	AT4G16510.1	Mtr.18011.1.S1_at
4:41775563	rootProline	47	1.3569e-05	0.1922	0.23991	1.77464	370.78	0	Medtr4g101150	41775031	41775642	+	GRF zinc finger protein	AT5G13920.1	Mtr.346.1.S1_at
4:42082184	LeafSizeReduction%	106	4.7608e-06	0.16696	6.4495e-08	0.00645	-248.26	697	Medtr4g101740	42082881	42084454	-	translation elongation factor EF protein	AT1G62750.1	Mtr.19937.1.S1_at
4:42173097	leaf_K	161	3.6882e-05	0.14769	7.3316e-05	7.33159	511.989	59	Medtr4g101925	42172366	42173038	-	hypothetical protein	no match	none
4:42569886	root_Ca	81	3.4133e-05	0.17312	0.02126	0.34467	200.772	1486	Medtr4g102710	42571372	42571975	+	SPFH domain/band 7 family protein	AT5G54100.1	none
4:42599796	leaf_K	44	9.712e-06	0.19401	1.89762	4.01535	507.725	1806	Medtr4g102790	42601602	42605026	-	GRAS family transcription factor	AT1G63100.1	none
4:42952413	leaf_K/NaRatio	73	2.336e-09	0.30699	0.00242	0.00995	-159.26	737	Medtr4g103810	42947606	42951676	-	cyclin-dependent kinase	AT1G67580.2	Mtr.37488.1.S1_s_at
4:42983829	toleranceScore	100	2.8489e-06	0.16851	0.0076	0.24158	174.956	0	Medtr4g103880	42983703	42984011	+	hypothetical protein	no match	none
4:42988588	toleranceScore	11	4.5965e-07	0.19536	0.00326	0.23315	162.245	0	Medtr4g103910	42988343	42989369	+	hypothetical protein	AT5G62380.1	Mtr.16667.1.S1_at
4:43198484	root_K	158	2.7632e-05	0.16429	19.9608	49.9437	834.133	1075	Medtr4g104400	43196215	43197409	-	hypothetical protein	AT3G30730.1	Mtr.47048.1.S1_s_at
4:43213105	toleranceScore	189	6.0766e-06	0.15896	0.0016	0.26384	178.706	592	Medtr4g104430	43210663	43212513	+	centromere protein X	AT1G78790.1	none
4:43268568	root_Na	88	1.7746e-05	0.1638	0.00083891	83.8914	872.09	0	Medtr4g104540	43266869	43268909	-	cytochrome P450 family 71 protein	AT3G48280.1	Mtr.28255.1.S1_at
4:44336181	root_Ca	64	2.4284e-05	0.1486	4.081e-06	0.4081	216.529	0	Medtr4g107290	44322940	44338586	-	transportin-like protein	AT5G62600.1	Mtr.11471.1.S1_at
4:44337354	root_Ca	187	8.1029e-05	0.13072	4.0975e-06	0.40975	216.976	0	Medtr4g107290	44322940	44338586	-	transportin-like protein	AT5G62600.1	Mtr.11471.1.S1_at
4:44499858	root_Na	36	8.1649e-06	0.19342	0.00084353	84.3534	779.206	9156	Medtr4g107490	44509014	44514153	+	calmodulin-domain kinase CDPK protein	AT1G74740.1	none
4:45167274	toleranceScore	142	4.4896e-06	0.1678	0.00271	0.27094	176.31	387	Medtr4g108940	45167661	45169567	+	xyloglucan xylosyltransferase	AT5G07720	none
4:45468416	root_Cl	37	7.7463e-06	0.18222	14.9331	228.396	979.021	0	Medtr4g109450	45465442	45469308	+	ATP-dependent chaperone ClpB	AT1G74310.1	Mtr.12607.1.S1_at
4:45468416	root_K	14	3.0008e-06	0.18888	0.00076855	76.8549	832.858	0	Medtr4g109450	45465442	45469308	+	ATP-dependent chaperone ClpB	AT1G74310.1	Mtr.12607.1.S1_at
4:45468699	root_Cl	61	1.1913e-05	0.17755	9.62739	237.654	970.479	0	Medtr4g109450	45465442	45469308	+	ATP-dependent chaperone ClpB	AT1G74310.1	Mtr.12607.1.S1_at
4:45468699	root_K	1	4.6385e-07	0.21495	0.00074982	74.9818	823.845	0	Medtr4g109450	45465442	45469308	+	ATP-dependent chaperone ClpB	AT1G74310.1	Mtr.12607.1.S1_at
4:45468717	root_K	156	2.7475e-05	0.13861	21.0544	52.5667	854.354	0	Medtr4g109450	45465442	45469308	+	ATP-dependent chaperone ClpB	AT1G74310.1	Mtr.12607.1.S1_at
4:45550951	toleranceScore	199	6.5275e-06	0.15767	2.6458e-06	0.26458	177.978	0	Medtr4g109590	45550465	45552007	+	replication factor-A carboxy-terminal domain protein	AT5G08020.1	none
4:45569311	toleranceScore	1	2.8635e-08	0.2315	2.4476e-06	0.24476	168.364	0	Medtr4g109630	45568405	45569784	+	hypothetical protein	no match	none
4:45569339	toleranceScore	9	3.9002e-07	0.19627	2.5346e-06	0.25346	172.911	0	Medtr4g109630	45568405	45569784	+	hypothetical protein	no match	none
4:45829565	leaf_K/NaRatio	104	4.6913e-09	0.2852	0.00204	0.01052	-168.15	9509	Medtr4g110040	45811459	45820056	-	transcription factor BIM2-like protein	AT5G08130.5	Mtr.37838.1.S1_at
4:45968451	root_Ca	30	7.3401e-06	0.18096	3.7274e-06	0.37274	218.421	3577	Medtr4g112650	45963179	45964874	+	SMP-30/gluconolaconase/LRE-like region protein	AT1G74020.1	none
4:46500372	leaf_Na	134	5.2855e-06	0.17338	0.00516	516.217	973.038	1266	Medtr4g113130	46501638	46502527	-	hypothetical protein	no match	none
4:46659090	root_K/NaRatio	103	4.2623e-05	0.17557	0.01885	1.8848e-07	-88.671	3328	Medtr4g113495	46655354	46655762	-	transcription initiation factor TFIID subunit-like protein	AT1G73960.2	Mtr.51968.1.S1_at
4:46809361	root_Ca	128	5.6443e-05	0.13304	0.01318	0.3896	221.572	413	Medtr4g113740	46809774	46812595	-	transmembrane protein, putative	AT5G41950.1	Mtr.26713.1.S1_s_at
4:46837017	root_Na	109	2.4024e-05	0.14807	0.00081014	81.0138	789.348	88	Medtr4g113800	46836651	46836929	+	hypothetical protein	no match	none
4:46888454	leaf_Ca	188	4.1199e-05	0.14456	2.55251	2.48392	500.127	1607	Medtr4g113940	46890061	46892284	+	zinc finger CCCH domain protein	AT3G19360.1	none
4:46939528	leaf_K	76	1.8003e-05	0.1583	3.13677	3.05368	518.085	0	Medtr4g114060	46937870	46940344	-	dynein light chain type 1 family protein	AT5G20110.1	none
4:47152512	leaf_K/NaRatio	168	2.2444e-08	0.26899	1.3919e-07	0.01392	-160.9	1342	Medtr4g114635	47153854	47155853	+	transmembrane protein, putative	no match	none
4:47210738	leaf_K/NaRatio	135	1.1274e-08	0.28106	1.3812e-07	0.01381	-158.87	949	Medtr4g114710	47211687	47216402	-	equilibrative nucleoside transporter 6	AT1G02630.1	none
4:47214611	leaf_K/NaRatio	14	2.7382e-11	0.332	1.1411e-07	0.01141	-179.88	0	Medtr4g114710	47211687	47216402	-	equilibrative nucleoside transporter 6	AT1G02630.1	none
4:47447628	leafProline	184	2.6849e-06	0.1808	0.00072655	72.6551	748.984	0	Medtr4g115050	47430331	47448775	+	structural maintenance-like chromosomes-protein	AT5G15920.1	none
4:47541124	leafProline	186	2.6984e-06	0.16448	0.0007568	75.6802	831.071	1652	Medtr4g115170	47538205	47539472	-	EF hand calcium-binding family protein	AT2G43290.1	Mtr.45252.1.S1_s_at
4:47541423	leafProline	111	1.1083e-06	0.19024	0.00070126	70.1257	751.347	1951	Medtr4g115170	47538205	47539472	-	EF hand calcium-binding family protein	AT2G43290.1	Mtr.45252.1.S1_s_at
4:48098110	root_Cl	151	2.9151e-05	0.1497	0.00268	268.219	910.407	2059	Medtr4g116260	48100169	48100920	+	hypothetical protein	no match	Mtr.24691.1.S1_at
4:48098110	root_Na	189	4.062e-05	0.14121	0.00090038	90.0384	792.518	2059	Medtr4g116260	48100169	48100920	+	hypothetical protein	no match	Mtr.24691.1.S1_at
4:48423511	root_Na	140	3.0723e-05	0.1705	21.6872	54.0412	808.158	18	Medtr4g116920	48423529	48424872	-	glycoside hydrolase family 18 protein	AT4G19810.1	Mtr.33283.1.S1_at
4:48459276	Stwater%	183	5.8936e-05	0.1575	0.00182	0.00121	-309.66	830	Medtr4g117000	48460106	48461676	-	glycoside hydrolase family 18 protein	AT4G19810.1	none
4:49011593	leafProline	131	1.4877e-06	0.18037	0.00074135	74.1351	793.964	1394	Medtr4g118060	49006065	49010199	+	50S ribosomal L15-like protein	AT5G64670.1	none
4:49652955	root_Cl	99	1.9837e-05	0.15055	10.1731	234.16	935.845	284	Medtr4g119820	49653239	49654929	+	heavy-metal-associated domain protein	AT5G27690.1	none
4:49943783	root_Cl	43	8.9305e-06	0.19353	0.00248	247.65	901.79	2275	Medtr4g120490	49946058	49946534	+	hypothetical protein	no match	none
4:49943783	root_Na	46	1.0339e-05	0.1873	0.00082384	82.3844	782.923	2275	Medtr4g120490	49946058	49946534	+	hypothetical protein	no match	none
4:50058024	shootDWreduction%	125	8.0746e-06	0.16201	0.00566	0.01752	-93.274	1426	Medtr4g120880	50059450	50064035	-	CRS1/YhbY domain protein	AT4G13070.1	none
4:50313496	root_K/NaRatio	117	4.6864e-05	0.1705	0.02119	2.1189e-07	-78.33	0	Medtr4g121890	50305352	50323275	+	component of IIS longevity pathway SMK-1 domain protein	AT3G06670.1	Mtr.51987.1.S1_at
4:50759536	root_Ca	66	2.4838e-05	0.16799	3.9164e-06	0.39164	219.56	0	Medtr4g123030	50758113	50763534	-	alkaline/neutral invertase	AT1G56560.1	none
4:51026109	root_Ca	146	6.4925e-05	0.16314	0.14928	0.20053	208.549	1883	Medtr4g123810	51021992	51024226	+	S-adenosylmethionine synthase-like protein	AT3G17390.1	Mtr.10376.1.S1_at
4:51232277	LeafChlReduction%	164	6.1849e-05	0.1374	0.00363	0.0036	-208.92	0	Medtr4g124070	51228750	51238821	+	hydroxyproline-rich glycoprotein family protein	AT1G48280.1	Mtr.40869.1.S1_at
4:51543658	root_Cl	90	1.8626e-05	0.18264	0.00239	239.39	898.126	2266	Medtr4g124510	51539150	51541392	-	hypothetical protein	no match	none
4:51543658	root_Na	62	1.2803e-05	0.18482	0.00081237	81.2365	781.408	2266	Medtr4g124510	51539150	51541392	-	hypothetical protein	no match	none
4:51806974	rootProline	44	1.2857e-05	0.18759	0.44744	1.7146	398.794	332	Medtr4g124920	51807306	51809567	-	stress responsive A/B barrel domain protein	AT3G17210.1	Mtr.18482.1.S1_at
4:52028576	shootDWreduction%	22	6.8963e-07	0.21685	0.01049	0.01025	-101.59	323	Medtr4g125460	52023228	52028253	+	GDP-fucose O-fucosyltransferase-like protein	AT5G35570	none
4:52296645	root_K	190	3.2728e-05	0.17828	16.8638	41.5807	729.654	2234	Medtr4g125930	52288637	52294411	-	U-box kinase family protein	AT5G57035.1	Mtr.13158.1.S1_at
4:52312333	leaf_K/NaRatio	154	1.8425e-08	0.27426	0.00067377	0.01131	-172.21	2118	Medtr4g125950	52314451	52320948	+	WD repeat protein DWA1	AT2G19430.1	none
4:52949772	root_Na	136	3.0166e-05	0.16499	0.00084276	84.2763	829.007	2735	Medtr4g127530	52946274	52947037	-	DUF4228 domain protein	AT5G66580.1	Mtr.41282.1.S1_s_at
4:53512439	root_K/NaRatio	171	7.0713e-05	0.14971	0.02125	2.1251e-07	-86.703	1074	Medtr4g128620	53513513	53525900	-	adenosylmethionine-8-amino-7-oxononanoate transaminase	AT5G57590.1	Mtr.34729.1.S1_at
4:53632200	leaf_K	168	3.8288e-05	0.17915	0.99406	6.00518	499.784	1625	Medtr4g128870	53633825	53634596	-	trehalose-phosphate phosphatase	AT2G22190.1	Mtr.45964.1.S1_at
4:53866933	root_Cl	197	3.6172e-05	0.1493	0.00262	262.118	891.109	0	Medtr4g129310	53865296	53869811	+	Rho GTPase	AT5G27540.2	none
4:53866933	root_Na	55	1.1764e-05	0.16441	0.00083981	83.9815	770.46	0	Medtr4g129310	53865296	53869811	+	Rho GTPase	AT5G27540.2	none
4:54795668	root_Ca	194	8.4886e-05	0.16001	3.969e-06	0.3969	205.783	52	Medtr4g131350	54788977	54795616	+	XH/XS domain protein	AT1G15910.1	none
4:55320166	LeafChlReduction%	34	9.0514e-06	0.17237	0.00022649	0.00803	-234.54	526	Medtr4g132363	55319410	55319640	-	hypothetical protein	no match	none
4:55366253	leaf_Ca	178	3.9467e-05	0.16026	1.50397	3.97999	538.79	0	Medtr4g132430	55364605	55367021	-	WRKY1b transcription factor	AT1G62300.1	Mtr.41253.1.S1_at
4:55789190	leaf_K/NaRatio	50	1.3269e-09	0.30542	0.00208	0.00982	-170.72	2102	Medtr4g133385	55791292	55791504	-	hypothetical protein	no match	Mtr.51326.1.S1_at
5:123920	root_Ca	91	3.7817e-05	0.15697	3.8859e-06	0.38859	226.232	5371	Medtr5g004770	115244	118549	+	O-acyltransferase (WSD1-like) family protein	AT5G53390.1	Mtr.39946.1.S1_s_at
5:124027	LeafChlReduction%	185	7.227e-05	0.14119	0.00217	0.00521	-244.56	5478	Medtr5g004770	115244	118549	+	O-acyltransferase (WSD1-like) family protein	AT5G53390.1	Mtr.39946.1.S1_s_at
5:124152	leaf_K/NaRatio	200	3.995e-08	0.25861	0.01142	1.1424e-07	-151.77	5603	Medtr5g004770	115244	118549	+	O-acyltransferase (WSD1-like) family protein	AT5G53390.1	Mtr.39946.1.S1_s_at
5:289852	leaf_K	115	2.6153e-05	0.15392	7.5054e-05	7.50542	514.473	4821	Medtr5g005100	280771	285031	-	vacuolar-sorting receptor-like protein	AT2G14740.2	Mtr.38168.1.S1_at
5:290600	leaf_K	147	3.42e-05	0.16929	7.3815e-05	7.38149	532.055	5569	Medtr5g005100	280771	285031	-	vacuolar-sorting receptor-like protein	AT2G14740.2	Mtr.38168.1.S1_at
5:558047	Stwater%	194	6.0821e-05	0.15756	0.00251	0.00054049	-301.34	0	Medtr5g005645	557202	558570	+	hypothetical protein	no match	none
5:681466	leaf_Cl	138	6.638e-06	0.17066	0.01529	1529.08	1098.39	0	Medtr5g005940	675634	684913	-	ARM repeat protein interacting WITH ABF2 protein	AT5G19330.1	Mtr.13101.1.S1_at
5:681466	leaf_Na	112	4.5282e-06	0.17471	0.00518	518.263	981.544	0	Medtr5g005940	675634	684913	-	ARM repeat protein interacting WITH ABF2 protein	AT5G19330.1	Mtr.13101.1.S1_at
5:687321	leaf_Cl	197	9.1942e-06	0.18504	0.01523	1523.02	1129.47	816	Medtr5g005950	688137	688709	-	late embryogenesis abundant protein	AT3G54200.1	Mtr.25298.1.S1_at
5:1049354	shootDWreduction%	55	2.7968e-06	0.17034	0.00154	0.02448	-92.651	0	Medtr5g006730	1048994	1050236	+	12-oxophytodienoate reductase-like protein	AT1G76680.2	Mtr.25368.1.S1_at
5:1538427	leaf_K	127	2.7359e-05	0.13974	6.04636	6.0464e-05	575.122	505	Medtr5g007800	1537701	1537922	+	hypothetical protein	no match	Mtr.49577.1.S1_at
5:1810219	leaf_K/NaRatio	142	1.5183e-08	0.28059	1.2203e-07	0.0122	-169.93	1688	Medtr5g008530	1811907	1812178	+	F-box and associated interaction domain protein	AT3G47150.1	none
5:2620398	leaf_K/NaRatio	107	4.9758e-09	0.27879	1.0333e-07	0.01033	-181.12	0	Medtr5g010070	2618616	2622427	+	transferring glycosyl group transferase	AT4G23490.1	Mtr.2612.1.S1_at
5:2620398	leaf_Na	158	6.4186e-06	0.17186	0.00496	496.278	950.733	0	Medtr5g010070	2618616	2622427	+	transferring glycosyl group transferase	AT4G23490.1	Mtr.2612.1.S1_at
5:2681335	LeafSizeReduction%	187	8.857e-06	0.14587	0.00156	0.00468	-262.85	1981	Medtr5g010210	2672947	2679354	+	gamma glutamyl cysteine synthetase	AT4G23100.2	none
5:2681728	LeafSizeReduction%	136	5.958e-06	0.1497	7.0773e-08	0.00708	-262.01	2374	Medtr5g010210	2672947	2679354	+	gamma glutamyl cysteine synthetase	AT4G23100.2	none
5:2682094	LeafSizeReduction%	181	8.3481e-06	0.14349	7.2137e-08	0.00721	-260.73	2740	Medtr5g010210	2672947	2679354	+	gamma glutamyl cysteine synthetase	AT4G23100.2	none
5:2725076	LeafSizeReduction%	62	2.5856e-06	0.16472	6.989e-08	0.00699	-255.06	0	Medtr5g010300	2711113	2733852	+	transcription factor jumonji (JmjC) domain protein	AT1G63490.1	Mtr.10133.1.S1_at
5:2743961	LeafSizeReduction%	11	3.2603e-07	0.20135	6.273e-08	0.00627	-254.63	1880	Medtr5g010330	2745841	2749833	+	AT hook motif DNA-binding family protein	AT1G63470.1	Mtr.28019.1.S1_at
5:2750523	LeafSizeReduction%	92	3.9605e-06	0.15394	6.9063e-08	0.00691	-266.18	0	Medtr5g010340	2750519	2752221	-	glutathione peroxidase	AT1G63460.1	none
5:2753584	LeafSizeReduction%	89	3.8548e-06	0.17376	6.9482e-08	0.00695	-231.32	316	Medtr5g010350	2753900	2755471	-	xyloglucan galactosyltransferase KATAMARI-like protein	AT1G63450.1	none
5:2899119	LeafSizeReduction%	33	1.294e-06	0.18907	7.1736e-08	0.00717	-230.94	368	Medtr5g010650	2899487	2902910	+	myb transcription factor	AT3G09370.1	none
5:2908692	LeafSizeReduction%	58	2.2813e-06	0.17758	0.00012686	0.00659	-241.55	0	Medtr5g010670	2908119	2908758	-	hypothetical protein	AT5G03800.1	none
5:2909119	LeafSizeReduction%	96	4.1318e-06	0.19561	6.4163e-08	0.00642	-244.42	361	Medtr5g010670	2908119	2908758	-	hypothetical protein	AT5G03800.1	none
5:2914832	shootDWreduction%	177	1.1358e-05	0.18068	0.00503	0.01695	-101.76	0	Medtr5g010700	2913314	2916914	+	Ycf2; ATPase, AAA type, core protein	ATCG01280.1	none
5:2922137	LeafSizeReduction%	21	7.0268e-07	0.19182	0.0001452	0.00667	-244.06	0	Medtr5g010720	2918994	2925922	-	zinc finger, C3HC4 type (RING finger) protein	AT1G12760.1	Mtr.38204.1.S1_at
5:2923456	LeafSizeReduction%	26	9.8904e-07	0.18718	6.8314e-08	0.00683	-241.76	0	Medtr5g010720	2918994	2925922	-	zinc finger, C3HC4 type (RING finger) protein	AT1G12760.1	Mtr.38204.1.S1_at
5:2954774	LeafSizeReduction%	140	6.0952e-06	0.14979	7.3824e-08	0.00738	-252.63	4138	Medtr5g010770	2958912	2960133	+	transmembrane protein, putative	no match	none
5:2980806	LeafSizeReduction%	149	6.583e-06	0.16612	7.8402e-05	0.0073	-227.29	1501	Medtr5g010820	2978830	2979305	-	transmembrane protein, putative	no match	Mtr.49607.1.S1_at
5:3017509	leaf_K/NaRatio	125	8.0019e-09	0.27235	0.00863	0.00264	-165.47	3326	Medtr5g010890	3013811	3014183	-	DUF255 family protein	AT4G03200.1	Mtr.49613.1.S1_at
5:3019668	LeafSizeReduction%	102	4.5697e-06	0.19007	0.00022504	0.00681	-236.92	1348	Medtr5g010910	3021016	3021690	+	dehydration-responsive element-binding protein	AT1G12610.1	Mtr.49618.1.S1_s_at
5:3029905	LeafSizeReduction%	55	2.2111e-06	0.17153	6.1736e-05	0.00692	-247.41	284	Medtr5g010930	3030189	3031254	+	dehydration-responsive element-binding protein	AT1G12610.1	Mtr.49619.1.S1_at
5:3031038	LeafSizeReduction%	71	3.0122e-06	0.15971	7.2593e-08	0.00726	-254.68	0	Medtr5g010930	3030189	3031254	+	dehydration-responsive element-binding protein	AT1G12610.1	Mtr.49619.1.S1_at
5:3034976	LeafSizeReduction%	133	5.8685e-06	0.17157	7.9305e-05	0.00697	-258.73	2859	Medtr5g010940	3037835	3038624	+	dehydration-responsive element-binding protein	AT1G12610.1	Mtr.49618.1.S1_s_at
5:3040267	LeafSizeReduction%	185	8.7079e-06	0.14222	7.2916e-08	0.00729	-258.31	1643	Medtr5g010940	3037835	3038624	+	dehydration-responsive element-binding protein	AT1G12610.1	Mtr.49618.1.S1_s_at
5:3048073	LeafSizeReduction%	76	3.2782e-06	0.17256	6.8486e-08	0.00685	-240.33	0	Medtr5g010950	3042243	3049094	+	RanBP1 domain protein	AT4G11790.1	Mtr.20132.1.S1_at
5:3054229	LeafSizeReduction%	178	8.0731e-06	0.15748	7.4175e-08	0.00742	-232.46	1257	Medtr5g010980	3055486	3056094	+	hypothetical protein	AT2G06541.2	none
5:3055904	LeafSizeReduction%	79	3.4621e-06	0.16614	0.00013963	0.00681	-246.16	0	Medtr5g010980	3055486	3056094	+	hypothetical protein	AT2G06541.2	none
5:3055905	LeafSizeReduction%	80	3.4621e-06	0.16614	0.00013963	0.00681	-246.16	0	Medtr5g010980	3055486	3056094	+	hypothetical protein	AT2G06541.2	none
5:3058087	LeafSizeReduction%	101	4.5534e-06	0.16167	6.7978e-08	0.0068	-250.93	1993	Medtr5g010980	3055486	3056094	+	hypothetical protein	AT2G06541.2	none
5:3058940	LeafSizeReduction%	148	6.5059e-06	0.15858	7.3774e-08	0.00738	-233.07	1824	Medtr5g011000	3060764	3075383	+	DNA-directed RNA polymerase	AT1G63020.2	Mtr.6915.1.S1_at
5:3074367	LeafSizeReduction%	115	4.9598e-06	0.15008	7.2717e-08	0.00727	-258.65	0	Medtr5g011000	3060764	3075383	+	DNA-directed RNA polymerase	AT1G63020.2	Mtr.6915.1.S1_at
5:3074637	LeafSizeReduction%	46	1.838e-06	0.18709	0.00024633	0.00662	-263.81	0	Medtr5g011000	3060764	3075383	+	DNA-directed RNA polymerase	AT1G63020.2	Mtr.6915.1.S1_at
5:3264773	LeafSizeReduction%	198	9.5671e-06	0.17133	7.0262e-08	0.00703	-254.43	0	Medtr5g011400	3262517	3265496	+	1-aminocyclopropane-1-carboxylate synthase	AT1G62960.1	Mtr.34453.1.S1_at
5:3337959	LeafSizeReduction%	99	4.4191e-06	0.15558	7.3403e-08	0.00734	-246.1	0	Medtr5g011527	3337932	3338855	+	hypothetical protein	no match	none
5:3349958	LeafSizeReduction%	17	5.6193e-07	0.19168	6.3095e-08	0.00631	-258.43	3186	Medtr5g011540	3353144	3354679	+	MATE efflux family protein	AT4G22790.1	Mtr.2337.1.S1_at
5:3358048	LeafSizeReduction%	2	4.9303e-08	0.2197	6.7849e-08	0.00678	-251.15	0	Medtr5g011550	3355170	3358350	-	ATP-dependent Clp protease	AT4G12060.1	Mtr.4373.1.S1_at
5:3358202	LeafSizeReduction%	190	9.0271e-06	0.14162	7.4257e-08	0.00743	-257.11	0	Medtr5g011550	3355170	3358350	-	ATP-dependent Clp protease	AT4G12060.1	Mtr.4373.1.S1_at
5:3358212	LeafSizeReduction%	14	4.1657e-07	0.20533	6.7248e-08	0.00672	-268.34	0	Medtr5g011550	3355170	3358350	-	ATP-dependent Clp protease	AT4G12060.1	Mtr.4373.1.S1_at
5:3376912	LeafChlReduction%	115	4.273e-05	0.15904	0.00159	0.00601	-227.53	0	Medtr5g011620	3376417	3380024	+	F-box protein interaction domain protein	AT4G12080.1	none
5:3376921	LeafChlReduction%	200	7.8401e-05	0.15115	0.00183	0.00548	-227.59	0	Medtr5g011620	3376417	3380024	+	F-box protein interaction domain protein	AT4G12080.1	none
5:3407458	root_Ca	127	5.6053e-05	0.15529	0.03938	0.33598	220.69	1048	Medtr5g011690	3404005	3406410	-	cornichon family protein	AT1G12390.1	Mtr.44952.1.S1_s_at
5:3407842	LeafSizeReduction%	51	2.0852e-06	0.16125	7.1524e-08	0.00715	-257.59	1432	Medtr5g011690	3404005	3406410	-	cornichon family protein	AT1G12390.1	Mtr.44952.1.S1_s_at
5:3407864	LeafSizeReduction%	24	7.5791e-07	0.20834	6.8747e-08	0.00687	-248.47	1454	Medtr5g011690	3404005	3406410	-	cornichon family protein	AT1G12390.1	Mtr.44952.1.S1_s_at
5:3410924	LeafSizeReduction%	16	5.5974e-07	0.18845	7.1261e-08	0.00713	-245.41	0	Medtr5g011700	3409546	3411521	-	AT hook motif DNA-binding family protein	AT2G33620.4	none
5:3410937	LeafSizeReduction%	18	6.1096e-07	0.18348	7.1654e-08	0.00717	-248.97	0	Medtr5g011700	3409546	3411521	-	AT hook motif DNA-binding family protein	AT2G33620.4	none
5:3412112	LeafSizeReduction%	19	6.4087e-07	0.20626	6.9326e-08	0.00693	-256.04	591	Medtr5g011700	3409546	3411521	-	AT hook motif DNA-binding family protein	AT2G33620.4	none
5:3413652	LeafSizeReduction%	117	5.0226e-06	0.1803	2.6124e-05	0.00664	-261.63	2131	Medtr5g011700	3409546	3411521	-	AT hook motif DNA-binding family protein	AT2G33620.4	none
5:4819761	root_Ca	13	2.9057e-06	0.20346	3.7011e-06	0.37011	206.52	3665	Medtr5g014370	4823426	4824229	+	hypothetical protein	AT2G35290.1	Mtr.250.1.S1_at
5:4819773	root_Ca	197	8.6211e-05	0.15482	4.0013e-06	0.40013	214.339	3653	Medtr5g014370	4823426	4824229	+	hypothetical protein	AT2G35290.1	Mtr.250.1.S1_at
5:5087704	root_Na	111	2.4202e-05	0.16155	0.00081357	81.3572	847.703	2071	Medtr5g014960	5089775	5097211	+	branched-chain amino acid aminotransferase	AT5G65780.1	Mtr.12484.1.S1_at
5:5796679	shootDWreduction%	163	1.0263e-05	0.15351	0.00519	0.0188	-93.537	0	Medtr5g016260	5793491	5800626	-	eukaryotic aspartyl protease family protein	AT5G43100.1	Mtr.38653.1.S1_at
5:5878829	LeafSizeReduction%	31	1.2465e-06	0.19436	7.0817e-08	0.00708	-254.59	4602	Medtr5g016370	5866099	5874227	-	transducin family protein/WD-40 repeat protein	AT5G67320.1	Mtr.31596.1.S1_at
5:6431398	LeafSizeReduction%	186	8.7864e-06	0.14359	6.9301e-08	0.00693	-264.62	5888	Medtr5g017580	6424270	6425510	+	BEST plant protein match is: (TAIR:plant.1) protein, putative	AT5G66800.1	none
5:6780497	root_Cl	123	2.4112e-05	0.17578	8.9681	240.789	921.291	0	Medtr5g018230	6777784	6781281	+	PPR containing plant-like protein	AT1G79540.1	Mtr.29265.1.S1_at
5:6780497	root_Na	187	4.0406e-05	0.16733	8.43394	74.514	803.102	0	Medtr5g018230	6777784	6781281	+	PPR containing plant-like protein	AT1G79540.1	Mtr.29265.1.S1_at
5:6840303	root_Na	105	2.2824e-05	0.16575	10.9028	70.6455	854.466	1749	Medtr5g018365	6842052	6844288	+	methyl esterase	AT2G23610	none
5:7000295	root_Cl	111	2.2287e-05	0.18275	0.00268	267.868	893.409	4085	Medtr5g018750	7004380	7005050	+	DUF4228 domain protein	AT5G66590.1	Mtr.81.1.S1_at
5:7133951	leaf_K	52	1.0892e-05	0.1529	7.7791e-05	7.77909	567.162	1725	Medtr5g018980	7129927	7132226	+	cytochrome P450 family 71 protein	AT3G26310.1	Mtr.15795.1.S1_at
5:7398324	LeafSizeReduction%	123	5.2398e-06	0.16102	0.00012337	0.00684	-238.73	1497	Medtr5g019550	7394148	7396827	+	brassinazole-resistant 1 protein	AT1G75080.2	Mtr.43192.1.S1_at
5:7696329	rootProline	117	3.0371e-05	0.16628	0.36568	1.80885	417.15	155	Medtr5g020180	7696484	7696939	-	hypothetical protein	AT4G39235.1	none
5:7963464	leafProline	163	2.068e-06	0.19601	12.2818	47.019	722.413	2472	Medtr5g020800	7965936	7967985	+	isoflavone reductase-like protein	AT1G75290.1	Mtr.43916.1.S1_at
5:8224565	root_Cl	81	1.639e-05	0.17834	0.00241	241.346	932.302	912	Medtr5g021320	8225477	8227129	+	hypothetical protein	no match	none
5:9064632	root_K/NaRatio	138	5.5763e-05	0.14007	0.016	0.00441	-88.361	0	Medtr5g022880	9061259	9067631	-	eukaryotic aspartyl protease family protein	AT2G17760.1	Mtr.25311.1.S1_at
5:9173085	leaf_K/NaRatio	158	1.9011e-08	0.23512	0.0016	0.01161	-169.59	0	Medtr5g023090	9172115	9176607	+	ankyrin domain protein	AT5G66055.1	Mtr.45154.1.S1_at
5:9522806	Stwater%	191	6.0271e-05	0.14548	0.00281	0.00019375	-333.65	2899	Medtr5g023900	9525705	9526704	+	hypothetical protein	AT4G35610.1	none
5:9712500	leaf_Cl	117	5.7925e-06	0.158	0.01545	1544.72	1212.48	0	Medtr5g024210	9705911	9714951	-	transducin/WD40 repeat protein	AT4G35560	none
5:9712500	leaf_Na	86	3.2401e-06	0.16413	0.00523	522.804	1083.56	0	Medtr5g024210	9705911	9714951	-	transducin/WD40 repeat protein	AT4G35560	none
5:9712500	leafProline	94	9.331e-07	0.17982	0.0007521	75.2098	830.348	0	Medtr5g024210	9705911	9714951	-	transducin/WD40 repeat protein	AT4G35560	none
5:9712940	leaf_Na	138	5.6056e-06	0.16554	0.00537	537.004	1021.88	0	Medtr5g024210	9705911	9714951	-	transducin/WD40 repeat protein	AT4G35560	none
5:9712940	leafProline	153	1.8929e-06	0.18092	0.66517	75.3369	782.829	0	Medtr5g024210	9705911	9714951	-	transducin/WD40 repeat protein	AT4G35560	none
5:9714877	LeafSizeReduction%	75	3.1416e-06	0.15988	0.00010439	0.00714	-250.97	0	Medtr5g024210	9705911	9714951	-	transducin/WD40 repeat protein	AT4G35560	none
5:9714938	LeafSizeReduction%	127	5.6252e-06	0.1503	0.00015884	0.00695	-257.16	0	Medtr5g024210	9705911	9714951	-	transducin/WD40 repeat protein	AT4G35560	none
5:9725211	shootDWreduction%	133	8.7454e-06	0.1776	0.00492	0.01862	-97.885	10260	Medtr5g024210	9705911	9714951	-	transducin/WD40 repeat protein	AT4G35560	none
5:9911211	leafProline	155	1.9247e-06	0.1718	0.00077365	77.3648	819.252	0	Medtr5g024660	9906365	9912996	-	auxin efflux carrier family protein	AT5G65980.1	Mtr.25476.1.S1_at
5:9911211	LeafSizeReduction%	164	7.4889e-06	0.14498	7.3195e-08	0.00732	-254.75	0	Medtr5g024660	9906365	9912996	-	auxin efflux carrier family protein	AT5G65980.1	Mtr.25476.1.S1_at
5:9911467	leaf_Cl	188	8.7569e-06	0.16556	0.0146	1460.31	1093.42	0	Medtr5g024660	9906365	9912996	-	auxin efflux carrier family protein	AT5G65980.1	Mtr.25476.1.S1_at
5:9911467	leafProline	112	1.1248e-06	0.19724	3.88046	61.3004	740.328	0	Medtr5g024660	9906365	9912996	-	auxin efflux carrier family protein	AT5G65980.1	Mtr.25476.1.S1_at
5:9912133	leaf_Na	128	4.9455e-06	0.1743	0.00486	486.199	966.627	0	Medtr5g024660	9906365	9912996	-	auxin efflux carrier family protein	AT5G65980.1	Mtr.25476.1.S1_at
5:10116592	LeafSizeReduction%	150	6.6873e-06	0.16355	7.006e-08	0.00701	-233.54	1812	Medtr5g024990	10110390	10114780	-	type 2 acyl-CoA diacylglycerol acyltransferase	AT3G51520.1	Mtr.40709.1.S1_at
5:10355521	shootDWreduction%	131	8.7034e-06	0.16781	0.00259	0.02309	-84.416	1529	Medtr5g025500	10357050	10358957	-	SWIB/MDM2 domain protein	AT2G35605.1	Mtr.7236.1.S1_at
5:10487160	rootProline	134	3.4677e-05	0.16037	1.64021	0.12692	429.506	4681	Medtr5g025730	10491841	10492376	-	hypothetical protein	AT2G35612.1	none
5:10779990	root_K	51	8.4384e-06	0.19218	26.2671	41.6447	785.376	3007	Medtr5g026260	10782997	10787644	-	zinc finger, C3HC4 type (RING finger) protein	AT5G45290.1	Mtr.10212.1.S1_at
5:10779990	root_K/NaRatio	52	1.9187e-05	0.18191	0.02093	2.0932e-07	-81.335	3007	Medtr5g026260	10782997	10787644	-	zinc finger, C3HC4 type (RING finger) protein	AT5G45290.1	Mtr.10212.1.S1_at
5:10887498	toleranceScore	83	2.3705e-06	0.18984	0.00948	0.23738	180.102	0	Medtr5g026500	10886269	10888492	-	3-hydroxy-3-methylglutaryl-coenzyme A reductase-like protein	AT1G76490.1	Mtr.10397.1.S1_at
5:11320481	rootProline	188	4.8543e-05	0.1604	2.3742e-05	2.37415	399.873	8905	Medtr5g027263	11329386	11330287	+	hypothetical protein	AT3G01410.2	none
5:11335405	root_Ca	104	4.7355e-05	0.15154	0.0003597	0.39584	232.413	5118	Medtr5g027263	11329386	11330287	+	hypothetical protein	AT3G01410.2	none
5:11337111	root_Ca	193	8.3962e-05	0.15477	3.738e-06	0.3738	206.783	6824	Medtr5g027263	11329386	11330287	+	hypothetical protein	AT3G01410.2	none
5:11581751	leaf_Cl	5	3.099e-07	0.22571	894.619	243.976	1183.21	892	Medtr5g027745	11578387	11580859	-	hypothetical protein	AT3G58490.1	none
5:11581751	leaf_Na	3	1.7399e-07	0.23306	320.321	59.8316	1056.14	892	Medtr5g027745	11578387	11580859	-	hypothetical protein	AT3G58490.1	none
5:12028120	root_Ca	65	2.4514e-05	0.17768	3.8599e-06	0.38599	203.683	2617	Medtr5g028740	12030737	12031363	+	viral movement protein	no match	none
5:12322497	root_K/NaRatio	81	3.3838e-05	0.17636	0.0203	2.03e-07	-82.93	185	Medtr5g029430	12321858	12322312	+	hypothetical protein	no match	none
5:12909177	LeafChlReduction%	135	4.958e-05	0.12664	1.6578e-05	0.00833	-222.94	1467	Medtr5g030490	12907285	12907710	+	hypothetical protein	AT3G50610.1	none
5:13296604	leafProline	183	2.6604e-06	0.19679	0.00070216	70.2163	779.842	0	Medtr5g031000	13286491	13299731	-	MADS-box transcription factor	AT4G37940.1	Mtr.15656.1.S1_at
5:13296604	LeafSizeReduction%	195	9.3103e-06	0.17208	7.1161e-08	0.00712	-249.79	0	Medtr5g031000	13286491	13299731	-	MADS-box transcription factor	AT4G37940.1	Mtr.15656.1.S1_at
5:13296716	leafProline	109	1.0967e-06	0.19933	3.12936	65.165	730.534	0	Medtr5g031000	13286491	13299731	-	MADS-box transcription factor	AT4G37940.1	Mtr.15656.1.S1_at
[truncated: 1,402 more rows]

## Sheet: TableS4
Supplemental Table 4. Gene context of the SNPs reside inside as well as 1000 bp upstream or downstream of the eight genes that were examined by qRT-PCR. Only those SNPs that vary uniformly between the tolerant (HM091, HM010, HM198) and sensitive (HM081, HM152) lines are shown. The SNPs that are differ between the reference genome A17 and the two sensitive lines are highlighted.
Chromosome	Position	Quality	Reference (A17)	Alt	Effect	Functional.Class	Codon.Change.Distance	Amino.Acid.Change	Transcript.ID	Exon.Intron.Rank	SNPs
											HM091	HM010	HM198	HM081	HM152
chr2	10665346	3111.68	C	T	upstream_gene_variant		608		Medtr2g028750.1		T	T	T	C	C
chr2	10665427	5328.46	G	A	upstream_gene_variant		527		Medtr2g028750.1		A	A	A	G	G
chr2	10665521	3492.79	G	A	upstream_gene_variant		433		Medtr2g028750.1		A	A	A	G	G
chr2	10665578	4017.84	C	T	upstream_gene_variant		376		Medtr2g028750.1		T	T	T	C	C
chr2	10668292	17780.6	G	T	intron_variant				Medtr2g028750.1	4	T	T	T	G	G
chr2	10669405	25227.7	G	A	downstream_gene_variant		138		Medtr2g028750.1		A	A	A	G	G
chr2	10690849	6241.6	C	T	upstream_gene_variant		94		Medtr2g028790.1		T	T	T	C	C
chr2	10696463	20967.2	A	G	downstream_gene_variant		863		Medtr2g028790.1		G	G	G	A	A
chr2	14432122	3964.26	A	G	upstream_gene_variant		350		Medtr2g436900.1		G	G	G	A	A
chr2	14477134	19241.8	A	G	upstream_gene_variant		438		Medtr2g437020.1		G	G	G	A	A
chr2	14477186	26003	A	G	upstream_gene_variant		490		Medtr2g437020.1		G	G	G	A	A
chr2	14477275	45639.5	T	C	upstream_gene_variant		579		Medtr2g437020.1		C	C	C	T	T
chr2	14477503	46340.7	T	C	upstream_gene_variant		807		Medtr2g437020.1		C	C	C	T	T
chr3	2151558	1887.09	G	A	5_prime_UTR_variant		27		Medtr3g009760.1	1	G	G	G	A	A
chr4	16526994	34536.3	A	G	intron_variant				Medtr4g046713.1	1	G	G	G	A	A
chr4	16527091	24995.2	A	T	intron_variant				Medtr4g046713.1	1	T	T	T	A	A
chr4	16527324	9768.51	T	G	missense_variant	MISSENSE	tAc/tCc	Y8S	Medtr4g046713.1	1	T	T	T	G	G
chr4	16527638	6873.23	G	A	upstream_gene_variant		122		Medtr4g046713.1		G	G	G	A	A
chr4	16527639	6981.41	A	T	upstream_gene_variant		123		Medtr4g046713.1		A	A	A	T	T
chr4	16528059	26568.3	A	G	upstream_gene_variant		543		Medtr4g046713.1		R	G	G	A	A
chr4	16528129	20974.1	T	C	upstream_gene_variant		613		Medtr4g046713.1		T	T	T	C	C
chr4	16528428	9565.68	C	T	upstream_gene_variant		912		Medtr4g046713.1		T	T	T	C	C
chr7	30881170	46894.1	A	G	downstream_gene_variant		883		Medtr7g081010.1		G	G	G	A	A
chr7	30881213	54299.8	A	T	downstream_gene_variant		840		Medtr7g081010.1		T	T	T	A	A
chr7	30881309	60072.4	C	T	downstream_gene_variant		744		Medtr7g081010.1		T	T	T	C	C
chr7	30881344	68661.6	C	T	downstream_gene_variant		709		Medtr7g081010.1		T	T	T	C	C
chr7	30881365	71291.4	T	C	downstream_gene_variant		688		Medtr7g081010.1		C	C	C	T	T
chr7	30881377	73593.8	T	A	downstream_gene_variant		676		Medtr7g081010.1		A	A	A	T	T
chr7	30881713	51520.1	G	A	downstream_gene_variant		340		Medtr7g081010.1		A	A	A	G	G
chr7	30881746	34466.3	T	C	downstream_gene_variant		307		Medtr7g081010.1		C	C	C	T	T
chr7	30881850	33792.5	A	C	downstream_gene_variant		203		Medtr7g081010.1		C	C	C	A	A
chr7	30882246	32485.6	T	A	3_prime_UTR_variant		209		Medtr7g081010.1	14	A	A	A	T	T
chr7	30883110	33868	C	T	intron_variant				Medtr7g081010.1	11	T	T	T	C	C
chr7	30883858	52737.3	T	G	intron_variant				Medtr7g081010.1	9	G	G	G	T	T
chr7	30884834	30306.3	A	G	intron_variant				Medtr7g081010.1	7	G	G	G	A	A
chr7	30885126	36308.1	C	T	intron_variant				Medtr7g081010.1	6	T	T	T	C	C
chr7	30885412	40970.8	T	G	intron_variant				Medtr7g081010.1	6	G	G	G	T	T
chr7	30886200	27692.4	G	A	intron_variant				Medtr7g081010.1	4	A	A	A	G	G
chr7	30886440	798.68	A	C	intron_variant				Medtr7g081010.1	4	A	A	A	C	C
chr7	30888112	12618	A	G	upstream_gene_variant		493		Medtr7g081010.1		G	G	G	A	A
chr7	30888367	11840.3	T	C	upstream_gene_variant		748		Medtr7g081010.1		C	C	C	T	T
chr7	30888399	11511.8	A	G	upstream_gene_variant		780		Medtr7g081010.1		G	G	G	A	A
chr7	30888418	10527.8	G	A	upstream_gene_variant		799		Medtr7g081010.1		A	A	A	G	G
chr7	30888446	8165.67	T	G	upstream_gene_variant		827		Medtr7g081010.1		G	G	G	T	T
chr7	30888521	2767.58	C	T	upstream_gene_variant		902		Medtr7g081010.1		T	T	T	C	C
chr7	30888592	5207.54	G	A	upstream_gene_variant		973		Medtr7g081010.1		A	A	A	G	G

## Sheet: TableS5
Supplemental Table 5. List of genes (SNPs) that had been identified in earlier GWAS of salinity-stress related traits in rice (Al-Tamimi et al., 2016), Arabidopsis (Kobayashi et al., 2016), and rapeseed (Wan et al., 2017).
Marker	Trait	Rank	p	MarkerR2	Genetic Var	Residual Var	-2Ln Likelihood	Distance to gene (bp)	Nearestgene	Start	End	Strand	Annotation	Arabidopsis/rice homologue	Reference
6:12907160	rootProline	145	3.7794e-05	0.16981	0.78599	1.17083	398.94	0	Medtr6g036790	12904852	12908029	+	LRR receptor-like kinase family protein	Os11g07230/Os11g07240	Al-Tamimi et al 2016
6:12932855	leaf_Ca	97	2.0492e-05	0.18262	4.6028	4.6028e-05	497.314	0	Medtr6g036840	12929942	12933118	+	LRR receptor-like kinase family protein	Os11g07230/Os11g07241	Al-Tamimi et al 2016
6:12932855	leaf_Cl	106	5.248e-06	0.20292	1216.39	0.01216	1094.05	0	Medtr6g036840	12929942	12933118	+	LRR receptor-like kinase family protein	Os11g07230/Os11g07242	Al-Tamimi et al 2016
6:12932855	leaf_Na	194	7.9601e-06	0.19672	421.627	0.00422	980.682	0	Medtr6g036840	12929942	12933118	+	LRR receptor-like kinase family protein	Os11g07230/Os11g07243	Al-Tamimi et al 2016
6:12951122	leaf_Ca	36	9.0021e-06	0.19663	4.12709	0.51532	490.22	1776	Medtr6g036870	12946325	12949346	+	LRR receptor-like kinase	Os11g07230/Os11g07244	Al-Tamimi et al 2016
6:12951122	leaf_Cl	51	2.4282e-06	0.21631	1207.37	0.01207	1081.67	1776	Medtr6g036870	12946325	12949346	+	LRR receptor-like kinase	Os11g07230/Os11g07245	Al-Tamimi et al 2016
3:33942640	root_K/NaRatio	116	4.6821e-05	0.16551	0.02102	2.1016e-07	-83.98	3042	Medtr3g089040	33945682	33949434	-	proteasome-alpha-type-5 protein	AT3G26340	Kobayashi et al 2016
3:40578709	leaf_K	100	2.3746e-05	0.17436	7.402e-05	7.40196	538.204	0	Medtr3g088760	40577145	40580500	+	wall-associated receptor kinase-like protein	AT1G21230	Kobayashi et al 2016
3:979478	root_K/NaRatio	132	5.4216e-05	0.14366	0.01987	1.9866e-07	-81.818	3217	Medtr3g007320	973176	976261	-	cytochrome P450 family protein	AT3G30180	Kobayashi et al 2016
4:24986415	leaf_Ca	177	3.9376e-05	0.15819	0.09233	6.10458	547.259	0	Medtr4g066210	24984112	24988288	-	cyanogenic beta-glucosidase, putative	AT2G44480	Kobayashi et al 2016
4:25018200	leaf_Cl	22	1.0036e-06	0.19262	0.01472	1471.72	1134.79	0	Medtr4g066280	25015686	25020396	-	glycoside hydrolase family 1 protein	AT2G44480	Kobayashi et al 2016
4:25018200	leaf_K/NaRatio	176	2.7011e-08	0.2438	1.2726e-07	0.01273	-168.4	0	Medtr4g066280	25015686	25020396	-	glycoside hydrolase family 1 protein	AT2G44480	Kobayashi et al 2016
4:25018200	leaf_Na	24	7.8523e-07	0.19479	0.00502	502.099	1014.35	0	Medtr4g066280	25015686	25020396	-	glycoside hydrolase family 1 protein	AT2G44480	Kobayashi et al 2016
4:25020460	leaf_Cl	41	2.0825e-06	0.17957	0.01519	1519.43	1149.53	64	Medtr4g066280	25015686	25020396	-	glycoside hydrolase family 1 protein	AT2G44480	Kobayashi et al 2016
4:25020460	leaf_K/NaRatio	58	1.7264e-09	0.27606	1.3748e-07	0.01375	-162.29	64	Medtr4g066280	25015686	25020396	-	glycoside hydrolase family 1 protein	AT2G44480	Kobayashi et al 2016
4:25020460	leaf_Na	21	6.298e-07	0.19385	0.00507	507.106	1025.53	64	Medtr4g066280	25015686	25020396	-	glycoside hydrolase family 1 protein	AT2G44480	Kobayashi et al 2016
4:25020525	leaf_Cl	179	8.3839e-06	0.16092	0.0146	1460.08	1124.78	129	Medtr4g066280	25015686	25020396	-	glycoside hydrolase family 1 protein	AT2G44480	Kobayashi et al 2016
4:25020525	leaf_Na	82	2.7704e-06	0.17362	0.00487	487.44	1003.01	129	Medtr4g066280	25015686	25020396	-	glycoside hydrolase family 1 protein	AT2G44480	Kobayashi et al 2016
4:25039113	leaf_K/NaRatio	153	1.8388e-08	0.26209	1.4688e-07	0.01469	-143.81	0	Medtr4g066330	25037019	25042115	-	glycoside hydrolase family 1 protein	AT2G44480	Kobayashi et al 2016
4:25041015	leaf_K/NaRatio	13	2.716e-11	0.36414	1.1495e-07	0.01149	-173.19	0	Medtr4g066330	25037019	25042115	-	glycoside hydrolase family 1 protein	AT2G44480	Kobayashi et al 2016
4:25045501	leaf_Cl	21	9.0423e-07	0.18977	0.01533	1532.81	1159.69	0	Medtr4g066340	25044288	25047517	-	cyanogenic beta-glucosidase, putative	AT2G44480	Kobayashi et al 2016
4:25045501	leaf_K/NaRatio	9	8.459e-12	0.33723	1.2429e-07	0.01243	-174.13	0	Medtr4g066340	25044288	25047517	-	cyanogenic beta-glucosidase, putative	AT2G44480	Kobayashi et al 2016
4:25045501	leaf_Na	5	2.1847e-07	0.20654	0.00508	508.351	1033.87	0	Medtr4g066340	25044288	25047517	-	cyanogenic beta-glucosidase, putative	AT2G44480	Kobayashi et al 2016
4:36251005	leafProline	105	1.0139e-06	0.19552	1.9628	68.0059	766.647	3383	Medtr4g091510	36254388	36262346	+	serine/threonine-kinase abkC-like protein, putative	AT1G11390	Kobayashi et al 2016
4:8491293	root_K	132	2.3003e-05	0.16865	5.56294	70.7926	821.432	0	Medtr4g024960	8481916	8491949	-	arginase family protein	AT4G08870	Kobayashi et al 2016
5:2725076	LeafSizeReduction%	62	2.5856e-06	0.16472	6.989e-08	0.00699	-255.06	0	Medtr5g010300	2711113	2733852	+	transcription factor jumonji (JmjC) domain protein	AT1G63490	Kobayashi et al 2016
5:41161878	leaf_Cl	127	6.2381e-06	0.16417	0.0162	1620.46	1156.81	0	Medtr5g094230	41156686	41163105	+	glycerophosphoryl diester phosphodiesterase family protein	AT1G66970	Kobayashi et al 2016
5:41161878	leaf_Na	71	2.41e-06	0.17554	0.00539	538.915	1032.41	0	Medtr5g094230	41156686	41163105	+	glycerophosphoryl diester phosphodiesterase family protein	AT1G66970	Kobayashi et al 2016
6:25474994	rootProline	168	4.466e-05	0.15888	0.06316	2.2151	404.154	0	Medtr6g471150	25473161	25475626	+	NBS-LRR type disease resistance protein	AT1G63360	Kobayashi et al 2016
7:22817919	root_Ca	35	1.0958e-05	0.19059	0.07673	0.29065	207.262	2373	Medtr7g062700	22813531	22815546	-	L-type lectin-domain receptor kinase IV.2-like protein	AT4G02420	Kobayashi et al 2016
7:2401304	root_Cl	19	2.9033e-06	0.17529	0.00255	255.263	955.341	518	Medtr7g010120	2398281	2400786	-	transcription factor	AT3G28857	Kobayashi et al 2016
7:2401304	root_Na	95	1.8672e-05	0.14867	4.97585	79.2869	832.066	518	Medtr7g010120	2398281	2400786	-	transcription factor	AT3G28857	Kobayashi et al 2016
7:2401359	root_Cl	176	3.3023e-05	0.13862	0.00265	265.018	976.452	573	Medtr7g010120	2398281	2400786	-	transcription factor	AT3G28857	Kobayashi et al 2016
7:2401374	root_Cl	62	1.2036e-05	0.15785	0.0026	260.146	940.703	588	Medtr7g010120	2398281	2400786	-	transcription factor	AT3G28857	Kobayashi et al 2016
7:43151453	LeafSizeReduction%	66	2.6786e-06	0.16588	7.1613e-08	0.00716	-249.04	0	Medtr7g106190	43140983	43153741	-	armadillo/beta-catenin-like repeat protein	AT5G27010	Kobayashi et al 2016
7:43566053	LeafSizeReduction%	114	4.9346e-06	0.17143	0.00041321	0.0065	-232.25	882	Medtr7g106910	43561891	43565171	-	galactinol-raffinose galactosyltransferase	AT4G01970	Kobayashi et al 2016
7:45909587	LeafSizeReduction%	172	7.7786e-06	0.15671	7.4477e-08	0.00745	-235.06	333	Medtr7g111780	45909920	45914880	-	GDSL-like lipase/acylhydrolase	AT1G56670	Kobayashi et al 2016
8:30955181	rootProline	198	4.9892e-05	0.14631	2.271e-05	2.27096	414.369	0	Medtr8g073170	30949877	30968594	-	exosome complex exonuclease RRP44	AT2G17510	Kobayashi et al 2016
8:3609401	leaf_K	55	1.2068e-05	0.18763	1.05582	6.24124	533.788	2962	Medtr8g012550	3604789	3606439	+	polyketide cyclase/dehydrase and lipid transporter	AT5G28010	Kobayashi et al 2016
8:6193834	LeafChlReduction%	98	3.6091e-05	0.14918	0.00012252	0.00835	-238.89	0	Medtr8g018280	6190352	6198456	-	disease resistance protein (TIR-NBS-LRR class), putative	AT4G16920	Kobayashi et al 2016
4:33650505	leaf_Ca	162	3.623e-05	0.14526	1.45096	3.714	501.023	3890	Medtr4g086020	33643564	33646615	+	ferredoxin-nitrite reductase	AT2G15620	Wan et al 2017
4:33898595	root_K/NaRatio	194	7.863e-05	0.14911	0.02009	2.0091e-07	-93.587	1170	Medtr4g086470	33896068	33897425	-	CXE carboxylesterase	AT3G48690	Wan et al 2017
4:44499858	root_Na	36	8.1649e-06	0.19342	0.00084353	84.3534	779.206	9156	Medtr4g107490	44509014	44514153	+	calmodulin-domain kinase CDPK protein	AT1G18890	Wan et al 2017
5:3019668	LeafSizeReduction%	102	4.5697e-06	0.19007	0.00022504	0.00681	-236.92	1348	Medtr5g010910	3021016	3021690	+	dehydration-responsive element-binding protein	AT1G12610	Wan et al 2017
5:3029905	LeafSizeReduction%	55	2.2111e-06	0.17153	6.1736e-05	0.00692	-247.41	284	Medtr5g010930	3030189	3031254	+	dehydration-responsive element-binding protein	AT1G12610	Wan et al 2017
5:3031038	LeafSizeReduction%	71	3.0122e-06	0.15971	7.2593e-08	0.00726	-254.68	0	Medtr5g010930	3030189	3031254	+	dehydration-responsive element-binding protein	AT1G12610	Wan et al 2017
5:3034976	LeafSizeReduction%	133	5.8685e-06	0.17157	7.9305e-05	0.00697	-258.73	2859	Medtr5g010940	3037835	3038624	+	dehydration-responsive element-binding protein	AT1G12610	Wan et al 2017
5:3040267	LeafSizeReduction%	185	8.7079e-06	0.14222	7.2916e-08	0.00729	-258.31	1643	Medtr5g010940	3037835	3038624	+	dehydration-responsive element-binding protein	AT1G12610	Wan et al 2017
5:43307047	leaf_Cl	137	6.6223e-06	0.16971	0.01407	1406.65	1100.47	3939	Medtr5g098930	43310986	43312848	-	UDP-glucose flavonoid 3-O-glucosyltransferase	AT3G21780	Wan et al 2017
5:43307047	leaf_Na	129	4.9688e-06	0.17262	0.00482	482.196	983.775	3939	Medtr5g098930	43310986	43312848	-	UDP-glucose flavonoid 3-O-glucosyltransferase	AT3G21780	Wan et al 2017
6:18179970	rootProline	39	1.1343e-05	0.18436	0.74611	1.29077	409.235	4971	Medtr6g052140	18174025	18174999	-	40S ribosomal S3-like protein	AT2G31610	Wan et al 2017

## Sheet: TableS6
Supplemental Table 6. The list of primers that were used in the qRT-PCR experiment.
Ubiquitin (TC102473)
Forward:GCAGATAGACACGCTGGGA
Reverse:AACTCTTGGGCAGGCAATAA
Ubiquitin-Conjugating enzyme E2 (TC106312)
Forward:GGTTGATTGCTCTTCTCTCCCC
Reverse:AAGTGATTGCTCGTCCAACCC
Polypyrimidine Tract-Binding protein (TC111751)
Forward:CGCCTTGTCAGCATTGATGTC
Reverse:TGAACCAGTGCCTGGAATCCT
Medtr2g436900.1
Forward: CATCGTGACGGTGGAACAAG
Reverse: AGAATCGTTGATGGTGAATTTGAC
Medtr2g436930.1
Forward: GCGGCTACTGTAGGGTCATATCC
Reverse: TCGGTTCACCCTGAGAAGCT
Medtr2g436940.1
Forward: CCGCCGCCGAAGGT
Reverse: CTCCTTTTACGGTCTTTGAGCTATCT
Medtr2g437530.1
Forward: GTCAAAGGAGGGAATCAATAAAGAGT
Reverse: GCTTCATATACCGCAAGTACTTTTGT
Medtr3g093790.1
Forward: TGAAAAGGGCAACAGAGGAAA
Reverse: CGACACGCATGATGCATTG
Medtr3g117320.1
Forward: TTTGCCAAGAAGATAGAGCGATT
Reverse: TGTTGATTTGCTCCATGGATTG
Medtr4g046713.1
Forward: CCTTCCTGCTCCATTTCACAA
Reverse: CAAGTCCAACATTGCCAAAGAG

## Sheet: FigureS1
Supplemental Figure 1. Example ion chromatography of line HM066 showing the difference in sodium and chloride in the leaf (a) and the root (b).

## Sheet: FigureS2
Supplemental Figure 2. Cladogram tree (neighbor-joining) of the 132 lines that were used in the GWAS.

## Sheet: FigureS3
Supplemental Figure 3. Values of the Ln P(d) and Delta K as a function of the number of clusters (K). Number of genetic clusters (K) = 2.

## Sheet: FigureS4
Supplemental Figure 4. Quantile-quantile (Q-Q) plots for all the traits obtained by Mixed Linear Model (MLM) with (a) or without (b) Q value as a co-variant, and General Linear Model (GLM) (c). No compression was applied in the analysis for MLM.

[truncated: 3 more sheets: FigureS5, FigureS6, FigureS7]
